# Supplementary material for: Alteration of DNA supercoiling serves as a trigger of short-term cold shock repressed genes of E. coli
Source: Nucleic Acids Res. 2022 Aug 3;50(15):8512–28. doi: 10.1093/nar/gkac643 (PMC9410904; doi:10.1093/nar/gkac643)
Supplement: gkac643_Supplemental_Files [file gkac643_supplemental_files.zip]

Archive with 4 entries (4 files):
- Supplementary File X1.xlsx
- Supplementary File X2.xlsx
- Supplementary File X3.xlsx
- Supplementary_Information.pdf
