# Supplementary material for: Alteration of DNA supercoiling serves as a trigger of short-term cold shock repressed genes of E. coli
Source: Nucleic Acids Res. 2022 Aug 3;50(15):8512–28. doi: 10.1093/nar/gkac643 (PMC9410904; doi:10.1093/nar/gkac643)
Supplement: gkac643_Supplemental_Files [file gkac643_supplemental_files.zip › Supplementary File X1.xlsx]

## Sheet: Optimal (0 min)
Data:	Flow-cytometry (FITC-H channel) in AU
Data processing:	Gating (1%) and Background subtraction
Number of events:	> 40000
Number of biological repeats:		3
Gene	Mean				STD				CV2				Skewness
	Replicate 1	Replicate 2	Replicate 3	Average	Replicate 1	Replicate 2	Replicate 3	Average	Replicate 1	Replicate 2	Replicate 3	Average	Replicate 1	Replicate 2	Replicate 3	Average
aldA	2954.22	2904.09	2899.27	2919.19	2538.42	2480.55	2461.83	2493.6	0.738316	0.72958	0.721007	0.729634	1.0464	1.05032	1.06669	1.05447
bolA	544.651	632.855	538.403	571.97	636.932	675.609	631.209	647.917	1.36757	1.13968	1.37446	1.2939	1.24946	1.09516	1.24839	1.19767
clpA	636.023	592.29	558.954	595.756	674.678	650.574	625.709	650.32	1.12525	1.20649	1.25312	1.19495	1.13111	1.10401	1.13435	1.12316
elaB	4500.93	4275.38	4310.25	4362.19	5349.3	5286.33	5310.76	5315.47	1.41251	1.52883	1.51813	1.48649	1.10049	1.17048	1.12586	1.13228
feoA	527.768	503.704	497.239	509.57	559.475	538.654	551.456	549.861	1.12376	1.14359	1.22996	1.16577	0.973759	1.02224	1.08969	1.02856
gabD	211.996	144.922	131.549	162.823	370.932	327.569	293.158	330.553	3.0615	5.10897	4.96623	4.3789	2.19707	2.73594	2.73569	2.55623
gatZ	1827.63	1789.04	1318.92	1645.2	2161.3	2109.72	1540.46	1937.16	1.39847	1.39062	1.36417	1.38442	2.25993	2.23173	1.78414	2.09194
gcvP	1555.84	1430.49	1532.05	1506.13	1172.18	1170.12	1168.16	1170.16	0.567624	0.66911	0.58138	0.606038	0.777968	0.832108	0.823646	0.811241
gcvT	1008.82	944.997	947.272	967.03	931.107	890.481	905.513	909.034	0.851865	0.88795	0.913777	0.88453	0.916503	0.998088	1.00862	0.974404
glpD	1037.51	936.826	948.16	974.165	1518.88	1456.04	1488.39	1487.77	2.14322	2.41561	2.46416	2.341	2.98464	3.05469	3.05325	3.03086
katE	219.05	157.65	211.417	196.039	423.377	381.496	420.793	408.555	3.73568	5.85583	3.96149	4.51767	1.56415	1.93117	1.68785	1.72772
manY	1536.95	1473.87	1492.22	1501.02	1318.45	1283.87	1308.82	1303.71	0.735879	0.758794	0.769292	0.754655	1.45835	1.45848	1.45939	1.45874
ndk	1261.02	1298	1227.49	1262.17	1231.66	1184.26	1172.69	1196.2	0.953981	0.832421	0.912705	0.899702	1.02132	0.949393	1.03994	1.00355
nuoE	696.203	672.046	630.271	666.173	628.899	620.945	609.796	619.88	0.816	0.853708	0.936084	0.868597	0.864736	0.882511	0.911591	0.886279
pepN	780.517	776.389	723.721	760.209	703.133	764.878	733.506	733.839	0.811542	0.970568	1.02722	0.936444	0.914006	0.926144	1.01786	0.952671
pfkA	1619.86	1558.17	1556.33	1578.12	1048.2	1055.47	1051.9	1051.86	0.418731	0.45884	0.456826	0.444799	0.585676	0.63717	0.657122	0.626656
pgk	7201.55	7229.33	7167.25	7199.38	3172.18	3088.31	2871.43	3043.97	0.194027	0.182493	0.160506	0.179009	0.739437	0.74277	0.526589	0.669599
putP	680.181	648.266	615.665	648.037	692.171	678.591	661.8	677.521	1.03556	1.09575	1.15549	1.0956	1.06409	1.11699	1.18446	1.12185
tktB	229.308	277.214	233.236	246.586	422.535	449.838	411.179	427.851	3.39537	2.63319	3.10794	3.0455	1.82387	1.74947	1.90167	1.82501
tnaA	2720.99	2859.3	2579.86	2720.05	2089.72	2150.08	1983.02	2074.27	0.589823	0.565444	0.59083	0.582032	1.45384	1.42549	1.43002	1.43645
tpiA	2848.25	2845.89	2682.14	2792.1	1795.88	1926.5	1486.33	1736.24	0.397556	0.45825	0.307091	0.387632	1.48095	1.78367	0.620039	1.29489
wrbA	2059.49	2010.04	1889.98	1986.5	1928.93	1863.98	1831.62	1874.84	0.877234	0.859947	0.9392	0.892127	1.84931	1.78039	1.89373	1.84114
yaeH	1179.97	1200.17	1131.1	1170.41	1004.52	1032.44	973.495	1003.48	0.724732	0.740022	0.740737	0.735164	0.991965	0.9975	0.952404	0.980623
ybeL	890.411	844.129	812.478	849.006	937.24	907.93	895.263	913.478	1.10795	1.15688	1.21417	1.15967	1.31056	1.35206	1.32824	1.33029
yccJ	519.386	498.431	463.922	493.913	645.813	623.842	614.676	628.11	1.54608	1.56653	1.75551	1.62271	1.49997	1.45407	1.56569	1.50658
yciL	1229.18	1243.45	873.814	1115.48	1391.78	1563.8	754.601	1236.73	1.28206	1.58163	0.745756	1.20315	3.00324	3.23141	0.810473	2.34837
ydfG	1131.95	1121.1	1082.1	1111.72	892.141	895.911	876.122	888.058	0.621175	0.638614	0.655538	0.638442	0.756018	0.758549	0.800306	0.771624
yeex	2127.85	2171.46	2197.74	2165.69	2324.37	2349.62	2374.2	2349.4	1.19324	1.17083	1.16702	1.17703	1.635	1.65715	1.73447	1.67554
yjbQ	229.178	173.322	155.823	186.108	359.58	318.971	295.746	324.765	2.46176	3.38685	3.60225	3.15029	1.95303	2.10039	2.38886	2.14743
yqiD	4068.91	4175.32	4073.64	4105.96	4458.78	4530.24	4516.59	4501.87	1.20081	1.17724	1.22929	1.20245	1.84844	1.82231	1.85538	1.84205

## Sheet: CS (120 min)
Data:	Flow-cytometry (FITC-H channel) in AU
Data processing:	Gating (1%) and Background subtraction
Number of events:	> 40000
Number of biological repeats:		3
Gene	Mean				STD				CV2				Skewness
	Replicate 1	Replicate 2	Replicate 3	Average	Replicate 1	Replicate 2	Replicate 3	Average	Replicate 1	Replicate 2	Replicate 3	Average	Replicate 1	Replicate 2	Replicate 3	Average
aldA	2468.66	2442.47	2434.65	2448.59	2190.36	2126.2	2157.93	2158.16	0.787244	0.757794	0.785596	0.776878	1.27344	1.25431	1.2695	1.26575
bolA	391.73	478.594	422.265	430.863	582.267	633.591	584.253	600.037	2.20938	1.7526	1.91439	1.95879	1.26704	1.23667	1.1987	1.23414
clpA	594.386	592.517	586.07	590.991	681.907	676.68	677.753	678.78	1.31617	1.30426	1.33735	1.31926	1.227	1.15422	1.11391	1.16504
elaB	3617.28	3543.04	3719.68	3626.67	4986.85	4979.22	5099.71	5021.92	1.90059	1.97501	1.87967	1.91842	1.47768	1.52228	1.4863	1.49542
feoA	192.19	183.899	213.103	196.397	441.497	448.47	433.833	441.267	5.27707	5.94714	4.14444	5.12288	1.70742	1.63163	1.48599	1.60835
gabD	102.956	97.0311	101.308	100.431	293.765	289.059	293.019	291.948	8.1414	8.87466	8.36578	8.46061	2.38108	2.38652	2.21605	2.32789
gatZ	1521.47	1522.76	996.046	1346.76	1545.17	1534.16	1335.55	1471.63	1.0314	1.01503	1.79788	1.28144	1.80644	1.74012	2.06378	1.87011
gcvP	1467.43	1450.97	1479.39	1465.93	1150.1	1168.61	1170.98	1163.23	0.614264	0.64867	0.626515	0.629816	0.861735	0.863465	0.875542	0.866914
gcvT	677.916	672.283	695.824	682.008	822.167	804.239	825.596	817.334	1.47085	1.43109	1.40779	1.43657	1.26915	1.26567	1.23745	1.25742
glpD	793.812	769.633	759.025	774.156	1304.77	1283.26	1250.34	1279.45	2.70167	2.78009	2.71357	2.73178	3.03178	3.14645	3.12249	3.10024
katE	300.014	299.599	389.326	329.646	535.997	527.811	569.425	544.411	3.19186	3.10368	2.13918	2.81157	1.3138	1.36124	1.31001	1.32835
manY	1342.36	1230.22	1307.05	1293.21	1250.65	1143.03	1243.81	1212.5	0.868026	0.863279	0.905584	0.878963	1.55326	1.32731	1.52061	1.46706
ndk	999.144	950.785	969.814	973.248	971.218	930.986	956.473	952.892	0.94488	0.958786	0.972677	0.958781	1.1741	1.15271	1.14633	1.15771
nuoE	542.261	554.08	570.021	555.454	586.8	581.237	596.803	588.28	1.17102	1.10043	1.09618	1.12254	0.95609	0.934583	1.03853	0.976402
pepN	614.919	603.438	602.243	606.867	684.589	681.615	692.338	686.181	1.23943	1.27589	1.32158	1.27897	1.02126	0.999083	0.986486	1.00228
pfkA	1661.61	1556.99	1633.95	1617.51	1070.24	1045.02	1066.23	1060.5	0.414863	0.450485	0.425818	0.430389	0.607446	0.627513	0.600943	0.611967
pgk	7328.45	7415.22	7102.68	7282.12	3129.4	3164.26	2817.55	3037.07	0.182347	0.182094	0.157361	0.173934	0.431677	0.447578	0.584981	0.488079
putP	470.44	447.408	457.891	458.58	610.934	604.559	607.749	607.747	1.68648	1.82587	1.76167	1.75801	1.2559	1.35737	1.33655	1.31661
tktB	133.896	112.288	96.6066	114.263	396.7	389.259	362.829	382.93	8.77789	12.0175	14.1056	11.6336	2.10847	1.8732	2.38556	2.12241
tnaA	2238.87	2475.86	2140.54	2285.09	1861.98	1988.4	1806.04	1885.47	0.691659	0.644994	0.711886	0.682846	1.52726	1.49828	1.52337	1.5163
tpiA	2763.35	2753.9	2315.68	2610.98	1560.7	1549.86	1472.22	1527.59	0.318982	0.316729	0.404192	0.346634	0.613858	0.612396	0.737572	0.654609
wrbA	1306.07	1765.07	1713.2	1594.78	1527.47	1727.88	1706.97	1654.11	1.36777	0.958306	0.992743	1.10627	1.79775	1.79245	1.83844	1.80955
yaeH	928.795	970.525	950.257	949.859	904.501	917.034	908.536	910.024	0.948371	0.892806	0.914118	0.918431	1.08584	1.06673	1.01431	1.05562
ybeL	668.285	704.087	708.619	693.663	832.366	830.529	860.882	841.259	1.55134	1.39142	1.47592	1.47289	1.2806	1.36766	1.35363	1.33396
yccJ	425.786	462.875	419.448	436.037	608.934	678.248	609.852	632.345	2.0453	2.14708	2.11394	2.10211	1.5228	1.4742	1.37754	1.45818
yciL	1100.02	1089.79	1041.96	1077.26	854.593	855.103	833.003	847.566	0.603553	0.61568	0.639126	0.619453	0.72472	0.7438	0.681727	0.716749
ydfG	1006.47	989.145	952.738	982.786	879.235	847.425	870.654	865.771	0.763141	0.733977	0.835111	0.77741	0.808464	0.783849	0.821407	0.804573
yeex	1881.14	1966.57	1989.51	1945.74	2025.97	2058.22	2062.92	2049.03	1.1599	1.09538	1.07515	1.11014	1.75109	1.81052	1.75538	1.77233
yjbQ	108.887	117.611	139.951	122.15	287.58	307.521	325.08	306.727	6.97533	6.83679	5.39544	6.40252	2	2.06431	1.87001	1.97811
yqiD	3960.98	4131.82	4013.29	4035.36	4405.83	4488.46	4393.99	4429.43	1.23723	1.18008	1.19872	1.20534	1.87219	1.87856	1.8876	1.87945

## Sheet: CS (180 min)
Data:	Flow-cytometry (FITC-H channel) in AU
Data processing:	Gating (1%) and Background subtraction
Number of events:	> 40000
Number of biological repeats:		3
Gene	Mean				STD				CV2				Skewness
	Replicate 1	Replicate 2	Replicate 3	Average	Replicate 1	Replicate 2	Replicate 3	Average	Replicate 1	Replicate 2	Replicate 3	Average	Replicate 1	Replicate 2	Replicate 3	Average
aldA	2233.53	2252.92	2219.17	2235.21	2086.63	2020.82	2066.46	2057.97	0.872783	0.804575	0.867112	0.848157	1.27085	1.25146	1.26683	1.26304
bolA	481.714	496.008	469.584	482.435	623.883	624.773	609.11	619.255	1.67737	1.5866	1.68253	1.64883	1.16993	1.13997	1.09435	1.13475
clpA	581.991	577.311	610.084	589.795	690.772	659.012	672.88	674.221	1.40876	1.30307	1.21645	1.30943	1.15545	1.07183	1.0365	1.08793
elaB	3458.47	3489.95	3510.12	3486.18	4897.89	4950.18	4942.29	4930.12	2.00562	2.01189	1.9825	2	1.47747	1.52209	1.48611	1.49522
feoA	226.53	216.697	231.969	225.065	442.098	417.137	433.742	430.992	3.80877	3.70555	3.49626	3.67019	1.4345	1.30672	1.19699	1.31274
gabD	113.449	115.316	115.95	114.905	294.09	307.821	314.918	305.61	6.71982	7.12558	7.37655	7.07399	1.45393	1.57799	1.46096	1.49763
gatZ	1490.15	1495.94	929.204	1305.1	1498.68	1502.27	1295.41	1432.12	1.01148	1.00848	1.94352	1.32116	1.79943	1.73316	2.05293	1.86184
gcvP	1454.62	1440.34	1461.04	1452	1131.38	1127.16	1132.48	1130.34	0.604949	0.612416	0.600807	0.606057	0.845451	0.846997	0.859305	0.850584
gcvT	638.493	670.014	630.709	646.405	797.279	782.367	788.534	789.393	1.55922	1.36349	1.56308	1.49527	1.22262	1.21642	1.18935	1.20946
glpD	778.276	769.303	774.756	774.112	1227.09	1247.75	1231.06	1235.3	2.48593	2.63063	2.5248	2.54712	3.01902	3.13431	3.10985	3.08773
katE	322.129	310.466	336.108	322.901	538.073	525.85	546.147	536.69	2.79012	2.86878	2.64035	2.76642	1.16242	1.19906	1.16524	1.17558
manY	1259.78	1163.62	1224.89	1216.1	1189.64	1081.67	1161.21	1144.17	0.891743	0.864111	0.898733	0.884862	1.53925	1.30868	1.50555	1.45116
ndk	940.432	915.637	930.716	928.928	933.559	918.321	923.055	924.978	0.985436	1.00587	0.983605	0.991638	1.14511	1.12226	1.11635	1.12791
nuoE	530.015	514.59	531.635	525.414	581.361	578.966	583.781	581.369	1.20314	1.26585	1.20579	1.22493	0.83607	0.813067	0.919999	0.856379
pepN	619.707	619.102	617.38	618.73	672.5	671.988	679.079	674.522	1.17764	1.17815	1.20986	1.18855	0.943721	0.921367	0.91118	0.925423
pfkA	1572.65	1566.12	1564.84	1567.87	1028.89	1029.94	1022.28	1027.04	0.428033	0.432483	0.426775	0.429097	0.585795	0.605927	0.578869	0.590197
pgk	7330.58	7306.56	6703.65	7113.6	3075.01	3175.38	2682.94	2977.78	0.175961	0.188871	0.160176	0.175003	0.430866	0.446842	0.58376	0.487156
putP	448.086	423.448	433.272	434.935	598.662	580.584	595.012	591.419	1.78501	1.87988	1.88595	1.85028	1.14599	1.23687	1.2246	1.20249
tktB	118.813	112.011	95.8515	108.892	366.311	378.046	350.852	365.07	9.50534	11.3911	13.3983	11.4316	1.62869	1.43673	1.83953	1.63498
tnaA	2070.08	2241.65	1988.36	2100.03	1755.84	1852.37	1721.05	1776.42	0.719439	0.682841	0.749204	0.717161	1.5229	1.49457	1.51874	1.51207
tpiA	2664.04	2627.59	2270.75	2520.79	1532.47	1519.15	1443.12	1498.25	0.330905	0.334258	0.403892	0.356352	0.607305	0.60567	0.729725	0.647567
wrbA	1605.77	1601.69	1593.12	1600.19	1590.18	1583.45	1589.17	1587.6	0.980677	0.977353	0.995046	0.984359	1.79188	1.78651	1.83257	1.80365
yaeH	870.785	895.063	929.029	898.292	907.937	896.343	897.604	900.628	1.08715	1.00286	0.933493	1.00783	1.05433	1.03398	0.981697	1.02334
ybeL	713.666	634.013	651.381	666.353	824.197	788.376	812.882	808.485	1.33374	1.54622	1.55735	1.4791	1.23848	1.31953	1.30972	1.28924
yccJ	383.268	388.072	409.621	393.654	569.333	553.231	587.571	570.045	2.20662	2.0323	2.05758	2.09883	1.39501	1.33492	1.26128	1.33041
yciL	1080	1063.92	1040.15	1061.36	840.375	840.99	829.688	837.017	0.60548	0.624827	0.63627	0.622192	0.684985	0.704152	0.640437	0.676524
ydfG	980.653	951.843	970.245	967.58	843.149	821.79	837.345	834.095	0.739226	0.745404	0.744812	0.743147	0.76912	0.741357	0.781239	0.763905
yeex	1832.84	1945.18	1964.52	1914.18	1945.47	2014.27	2034.72	1998.16	1.12667	1.0723	1.07275	1.09057	1.74789	1.80763	1.75258	1.76937
yjbQ	113.261	118.581	124.834	118.892	284.612	287.457	303.51	291.86	6.31455	5.87648	5.91128	6.0341	0.977105	1.07149	1.02654	1.02504
yqiD	3873.7	3889.71	3922.43	3895.28	4375.63	4358.69	4402.26	4378.86	1.27594	1.25568	1.25963	1.26375	1.87191	1.87827	1.88732	1.87917

## Sheet: 30 °C timeseries
Data:	Flow-cytometry (FITC-H channel) in AU
Temperature	30 °C
Data processing:	Gating and Background subtraction
Number of events:	> 40000
Number of biological repeats:		3
0min
Gene	Mean				STD				CV2				Skewness
	Replicate 1	Replicate 2	Replicate 3	Average	Replicate 1	Replicate 2	Replicate 3	Average	Replicate 1	Replicate 2	Replicate 3	Average	Replicate 1	Replicate 2	Replicate 3	Average
aldA	4419.33	4325.98	4260.68	4335.33	2641.25	2630.92	2570.27	2614.14	0.357195	0.369867	0.363914	0.363659	1.25157	1.31128	1.2909	1.28459
feoA	352.297	334.1	288.779	325.059	477.748	468.027	433.036	459.604	1.83899	1.9624	2.24862	2.01667	1.34135	1.44265	1.47137	1.41846
manY	1354.39	1306.21	1298.74	1319.78	1111.32	1077.44	1099.57	1096.11	0.673271	0.680384	0.716804	0.690153	1.23914	1.22887	1.24129	1.23643
ndk	959.492	930.284	939.192	942.989	837.718	833.801	821.535	831.018	0.762278	0.80333	0.765144	0.776917	1.02877	1.00797	0.963474	1.00007
pepN	745.397	697.037	681.713	708.049	696.917	681.722	680.877	686.505	0.874151	0.95654	0.997548	0.942747	0.994093	1.09542	1.07593	1.05515
tktB	365.55	307.009	269.697	314.085	557.774	508.814	483.252	516.614	2.32822	2.74673	3.21068	2.76188	1.80657	1.95957	2.05345	1.93986
20min
Gene	Mean				STD				CV2				Skewness
	Replicate 1	Replicate 2	Replicate 3	Average	Replicate 1	Replicate 2	Replicate 3	Average	Replicate 1	Replicate 2	Replicate 3	Average	Replicate 1	Replicate 2	Replicate 3	Average
aldA	4199.87	4104.78	4075.06	4126.57	2591.66	2533.74	2555.4	2560.27	0.380788	0.381016	0.393233	0.385012	1.26669	1.25633	1.28835	1.27046
feoA	244.715	188.359	163.647	198.907	434.81	407.682	382.979	408.49	3.15703	4.68459	5.47687	4.4395	1.21882	1.07102	1.35657	1.21547
manY	1120.6	1114.63	1105.81	1113.68	1005.17	1012.35	1002.33	1006.62	0.804602	0.824899	0.821611	0.817037	1.09277	1.1253	1.09872	1.10559
ndk	697.488	677.256	670.926	681.89	743.808	725.493	724.91	731.403	1.13723	1.14752	1.1674	1.15072	1.07667	1.04748	1.07894	1.0677
pepN	606.362	594.402	558.326	586.363	669.599	648.971	643.39	653.987	1.21946	1.19204	1.32792	1.24647	0.936434	1.00922	0.991013	0.978888
tktB	273.173	197.331	162.864	211.123	529.66	476.489	457.777	487.975	3.7594	5.83064	7.9005	5.83018	1.7011	1.91	2.06004	1.89038
40min
Gene	Mean				STD				CV2				Skewness
	Replicate 1	Replicate 2	Replicate 3	Average	Replicate 1	Replicate 2	Replicate 3	Average	Replicate 1	Replicate 2	Replicate 3	Average	Replicate 1	Replicate 2	Replicate 3	Average
aldA	4199.81	4094.02	4066.72	4120.18	2516.1	2444.78	2472.7	2477.86	0.358918	0.356599	0.369704	0.36174	1.25267	1.24256	1.2933	1.26284
feoA	232.788	180.928	173.879	195.865	430.557	404.538	386.792	407.296	3.4209	4.99924	4.94834	4.45616	1.31516	1.54744	1.47532	1.44597
manY	1149.53	1132.45	1126.65	1136.21	980.713	980.841	970.868	977.474	0.72785	0.750173	0.742585	0.740203	1.00702	1.0089	0.995081	1.00367
ndk	631.589	642.832	622.661	632.361	699.308	706.599	686.615	697.508	1.22594	1.20823	1.21597	1.21671	1.14687	1.13949	1.12729	1.13788
pepN	666.213	647.481	627.181	646.958	680.392	672.055	663.081	671.843	1.04302	1.07735	1.11776	1.07937	0.944575	0.924387	0.993955	0.954306
tktB	329.114	276.588	242.173	282.625	554.835	514.992	488.69	519.506	2.84207	3.46685	4.07205	3.46032	1.68455	1.7593	1.85721	1.76702
60min
Gene	Mean				STD				CV2				Skewness
	Replicate 1	Replicate 2	Replicate 3	Average	Replicate 1	Replicate 2	Replicate 3	Average	Replicate 1	Replicate 2	Replicate 3	Average	Replicate 1	Replicate 2	Replicate 3	Average
aldA	4170.39	4130.66	4057.73	4119.59	2478.8	2475.81	2431.95	2462.19	0.353289	0.359248	0.359208	0.357248	1.24655	1.27926	1.25759	1.26113
feoA	279.998	252.759	229.912	254.223	437.544	422.559	410.554	423.552	2.44193	2.79487	3.18874	2.80851	1.33831	1.41408	1.45693	1.40311
manY	1170.83	1163.53	1154.75	1163.04	953.638	961.521	934.562	949.907	0.663404	0.682906	0.655002	0.667104	0.931046	0.960138	0.907475	0.932886
ndk	626.466	617.843	599.857	614.722	685.739	664.128	667.388	672.418	1.19818	1.15544	1.23783	1.19715	1.18956	1.09682	1.09292	1.12643
pepN	703.816	696.828	708.324	702.989	674.898	686.757	676.033	679.229	0.919514	0.971303	0.910901	0.933906	0.916242	0.997233	0.929581	0.947685
tktB	351.069	336.874	327.902	338.615	526.915	526.227	521.752	524.964	2.25266	2.44012	2.53187	2.40822	1.64281	1.65514	1.65694	1.65163
80min
Gene	Mean				STD				CV2				Skewness
	Replicate 1	Replicate 2	Replicate 3	Average	Replicate 1	Replicate 2	Replicate 3	Average	Replicate 1	Replicate 2	Replicate 3	Average	Replicate 1	Replicate 2	Replicate 3	Average
aldA	4071.26	3960.21	3914.64	3982.04	2439.04	2396.89	2372.09	2402.67	0.358906	0.366319	0.36718	0.364135	1.24952	1.29118	1.29817	1.27962
feoA	312.401	289.358	261.523	287.76	446.178	429.318	420.929	432.142	2.03982	2.20135	2.59059	2.27725	1.30606	1.39059	1.48732	1.39465
manY	1128.55	1167.19	1142.82	1146.19	915.549	915.975	917.531	916.352	0.658142	0.615866	0.644597	0.639535	0.926818	0.898732	0.879253	0.901601
ndk	488.55	527.799	521.846	512.732	609.22	612.974	622.708	614.967	1.555	1.34879	1.42391	1.44257	1.32789	1.26534	1.2703	1.28784
pepN	706.493	701.963	698.717	702.391	668.362	653.772	658.924	660.352	0.894968	0.867409	0.889339	0.883905	0.882538	0.993172	0.991155	0.955622
tktB	337.951	393.599	351.231	360.927	515.038	561.175	530.455	535.556	2.32257	2.03277	2.28092	2.21209	1.6161	1.55343	1.63558	1.6017
100min
Gene	Mean				STD				CV2				Skewness
	Replicate 1	Replicate 2	Replicate 3	Average	Replicate 1	Replicate 2	Replicate 3	Average	Replicate 1	Replicate 2	Replicate 3	Average	Replicate 1	Replicate 2	Replicate 3	Average
aldA	3889.48	3841.65	3783.26	3838.13	2360.89	2345.72	2302.83	2336.48	0.368441	0.372837	0.370501	0.370593	1.25439	1.29445	1.27291	1.27392
feoA	341.2	311.098	305.938	319.412	443.763	428.752	428.097	433.537	1.69154	1.89941	1.95803	1.84966	1.36921	1.29099	1.34027	1.33349
manY	1063.14	1054.83	1051.75	1056.57	865.65	877.818	879.022	874.163	0.662982	0.692541	0.698518	0.68468	0.917107	0.928133	0.919752	0.921664
ndk	423.738	433.074	431.997	429.603	534.083	550.021	556.058	546.72	1.58863	1.613	1.65683	1.61949	1.40933	1.37796	1.40769	1.39833
pepN	703.412	694.547	706.418	701.459	669.909	661.937	668.644	666.83	0.907009	0.908302	0.895915	0.903742	0.974029	0.951175	0.931014	0.952073
tktB	331.736	360.882	346.391	346.336	503.123	516.649	513.963	511.245	2.30018	2.04956	2.20156	2.18377	1.66584	1.67725	1.62821	1.6571
120min
Gene	Mean				STD				CV2				Skewness
	Replicate 1	Replicate 2	Replicate 3	Average	Replicate 1	Replicate 2	Replicate 3	Average	Replicate 1	Replicate 2	Replicate 3	Average	Replicate 1	Replicate 2	Replicate 3	Average
aldA	3847.61	3782.34	3718.09	3782.68	2358.73	2302.39	2275.85	2312.33	0.375816	0.370543	0.374668	0.373676	1.3278	1.28714	1.28435	1.29976
feoA	358.859	322.409	323.083	334.784	479.393	464.492	458.086	467.324	1.78458	2.0756	2.01032	1.95683	1.70814	1.83245	1.76456	1.76838
manY	982.179	993.979	992.614	989.591	817.233	818.439	821.092	818.922	0.692326	0.677982	0.684263	0.684857	0.872717	0.884931	0.873177	0.876942
ndk	390.158	414.571	404.094	402.941	524.439	521.322	514.73	520.164	1.8068	1.5813	1.62253	1.67021	1.39704	1.40845	1.36586	1.39045
pepN	708.327	710.92	714.239	711.162	660.933	654.06	653.22	656.071	0.870658	0.846436	0.836434	0.851176	0.947167	0.925179	0.938372	0.936906
tktB	337.328	377.561	358.481	357.79	489.523	514.636	500.603	501.588	2.10592	1.85792	1.95009	1.97131	1.6681	1.59938	1.70686	1.65811
140min
Gene	Mean				STD				CV2				Skewness
	Replicate 1	Replicate 2	Replicate 3	Average	Replicate 1	Replicate 2	Replicate 3	Average	Replicate 1	Replicate 2	Replicate 3	Average	Replicate 1	Replicate 2	Replicate 3	Average
aldA	3620.79	3566.16	3499.95	3562.3	2241.17	2227.69	2198.75	2222.53	0.383126	0.390217	0.394662	0.389335	1.28076	1.31345	1.3451	1.3131
feoA	305.848	295.92	278.351	293.373	443.164	429.739	413.581	428.828	2.09951	2.10892	2.20768	2.1387	1.89201	1.88317	1.97186	1.91568
manY	970.712	994.314	994.668	986.565	796.941	790.156	805.136	797.411	0.674019	0.631507	0.655213	0.653579	0.898418	0.885226	0.884557	0.8894
ndk	382.174	390.383	407.874	393.477	486.44	493.491	504.704	494.879	1.62008	1.598	1.53117	1.58308	1.40167	1.40663	1.40569	1.40466
pepN	755.069	784.687	800.017	779.924	652.435	651.116	665.295	656.282	0.746623	0.688531	0.691562	0.708905	0.913245	0.815269	0.870691	0.866402
tktB	390.445	379.066	377.081	382.197	527.837	528.911	526.376	527.708	1.8276	1.94687	1.9486	1.90769	1.59265	1.64289	1.68198	1.63917

## Sheet: 25 °C timeseries
Data:	Flow-cytometry (FITC-H channel) in AU
Temperature	25 °C
Data processing:	Gating and Background subtraction
Number of events:	> 40000
Number of biological repeats:		3
0min
Gene	Mean				STD				CV2				Skewness
	Replicate 1	Replicate 2	Replicate 3	Average	Replicate 1	Replicate 2	Replicate 3	Average	Replicate 1	Replicate 2	Replicate 3	Average	Replicate 1	Replicate 2	Replicate 3	Average
aldA	3831.02	3759.86	3690.88	3760.59	2623.12	2602.35	2558.72	2594.73	0.468823	0.479057	0.480603	0.476161	1.23403	1.22746	1.22527	1.22892
feoA	419.609	354.839	333.667	369.372	529.083	492.24	470.386	497.237	1.58986	1.92438	1.98739	1.83388	1.5154	1.62866	1.66415	1.60274
manY	1349.35	1309.88	1312.34	1323.86	1141.94	1116.62	1113.34	1123.97	0.716202	0.72669	0.719722	0.720871	1.25661	1.29874	1.302	1.28578
ndk	1070.05	1013.86	1062.4	1048.77	870.595	878.694	860.569	869.953	0.661945	0.751133	0.656133	0.689737	0.918328	0.923353	0.86867	0.90345
pepN	706.872	664.713	681.628	684.404	694.791	691.898	683.588	690.092	0.966111	1.08346	1.00576	1.01844	1.18663	1.26451	1.20155	1.21756
tktB	349.969	306.555	277.653	311.393	492.891	453.969	442.193	463.018	1.98354	2.19299	2.53641	2.23765	1.8557	2.03086	2.02151	1.96936
20min
Gene	Mean				STD				CV2				Skewness
	Replicate 1	Replicate 2	Replicate 3	Average	Replicate 1	Replicate 2	Replicate 3	Average	Replicate 1	Replicate 2	Replicate 3	Average	Replicate 1	Replicate 2	Replicate 3	Average
aldA	3517.98	3410.51	3400.51	3443	2406.35	2379.47	2345.7	2377.17	0.467877	0.486767	0.475834	0.476826	1.29307	1.28313	1.30514	1.29378
feoA	320.617	297.365	287.1	301.694	464.483	434.663	431.302	443.483	2.09878	2.13661	2.25681	2.16407	1.622	1.66943	1.83982	1.71042
manY	1269.54	1296.27	1323.25	1296.36	1069.41	1048.83	1066	1061.41	0.709564	0.654666	0.648981	0.67107	1.16376	1.08849	1.11397	1.12207
ndk	973.348	965.973	969.091	969.471	829.136	832.553	832.668	831.452	0.725631	0.742837	0.738269	0.735579	0.933423	0.953528	0.922712	0.936554
pepN	630.881	631.369	619.536	627.262	658.682	655.308	649.627	654.539	1.09008	1.07727	1.0995	1.08895	1.1895	1.22105	1.26401	1.22485
tktB	250.238	230.019	206.16	228.806	413.215	388.029	383.905	395.049	2.72676	2.84577	3.46767	3.0134	2.06416	2.13976	2.20955	2.13782
40min
Gene	Mean				STD				CV2				Skewness
	Replicate 1	Replicate 2	Replicate 3	Average	Replicate 1	Replicate 2	Replicate 3	Average	Replicate 1	Replicate 2	Replicate 3	Average	Replicate 1	Replicate 2	Replicate 3	Average
aldA	3246.67	3209.06	3110.33	3188.69	2226.19	2194.38	2191.93	2204.17	0.470162	0.467593	0.496639	0.478132	1.31205	1.29933	1.33032	1.3139
feoA	293.476	257.592	261.292	270.787	427.795	417.754	414.984	420.178	2.12483	2.63012	2.52238	2.42578	1.73384	1.76828	1.71827	1.74013
manY	1158.11	1142.45	1140.9	1147.15	1003.17	996.54	997.412	999.04	0.750322	0.760874	0.764286	0.758494	1.07943	1.11057	1.07675	1.08891
ndk	873.167	873.088	884.008	876.754	808.066	805.285	802.065	805.139	0.856444	0.850714	0.823202	0.843453	1.03756	0.99569	0.971647	1.00163
pepN	598.041	580.734	585.046	587.94	642.479	626.782	639.884	636.382	1.15413	1.16487	1.19625	1.17175	1.25192	1.27297	1.22245	1.24911
tktB	251.29	238.446	151.432	213.722	429.053	423.086	375.415	409.185	2.91522	3.14832	6.14599	4.06984	1.94059	2.00766	2.79983	2.24936
60min
Gene	Mean				STD				CV2				Skewness
	Replicate 1	Replicate 2	Replicate 3	Average	Replicate 1	Replicate 2	Replicate 3	Average	Replicate 1	Replicate 2	Replicate 3	Average	Replicate 1	Replicate 2	Replicate 3	Average
aldA	2793.92	2782.21	2751.41	2775.84	1986.63	1970.61	1950.77	1969.34	0.505599	0.501677	0.502691	0.503322	1.35593	1.33457	1.3392	1.34323
feoA	216.095	217.417	246.25	226.588	408.754	383.282	427.777	406.604	3.57794	3.10776	3.01773	3.23448	1.81978	1.8718	1.74032	1.81064
manY	1069.3	1060.33	1059.39	1063.01	939.83	939.467	929.735	936.344	0.772504	0.785018	0.7702	0.775908	1.05178	1.08373	1.0717	1.06907
ndk	781.142	783.839	785.409	783.463	767.064	778.656	780.448	775.389	0.964281	0.986819	0.987407	0.979502	1.03456	1.09103	1.0866	1.07073
pepN	591.775	569.084	548.796	569.885	635.629	626.51	628.143	630.094	1.15371	1.212	1.31007	1.22526	1.15099	1.19168	1.29917	1.21394
tktB	220.345	187.279	183.793	197.139	407.094	377.118	372.185	385.466	3.41336	4.05489	4.10074	3.85633	2.20442	2.39769	2.37197	2.32469
80min
Gene	Mean				STD				CV2				Skewness
	Replicate 1	Replicate 2	Replicate 3	Average	Replicate 1	Replicate 2	Replicate 3	Average	Replicate 1	Replicate 2	Replicate 3	Average	Replicate 1	Replicate 2	Replicate 3	Average
aldA	2568.08	2539.77	2489.09	2532.31	1798.88	1808.98	1764.3	1790.72	0.490668	0.507319	0.50242	0.500136	1.31804	1.3772	1.33959	1.34495
feoA	195.825	191.64	192.775	193.413	349.772	368.091	366.48	361.448	3.19033	3.68925	3.61408	3.49788	1.80096	1.93524	1.89895	1.87839
manY	960.118	943.57	925.876	943.188	887.54	871.508	878.54	879.196	0.854528	0.85309	0.900364	0.869327	1.11678	1.05685	1.11446	1.09603
ndk	698.207	689.494	715.91	701.204	754.02	732.15	738.546	741.572	1.16626	1.12756	1.06424	1.11935	1.15534	1.13399	1.08451	1.12461
pepN	604.474	600.269	614.88	606.541	632.172	625.322	631.459	629.651	1.09375	1.08521	1.05465	1.07787	1.06122	1.07169	1.09449	1.0758
tktB	155.48	135.884	148.749	146.704	353.402	338.259	337.374	343.012	5.16638	6.19677	5.14416	5.50244	2.1157	2.60423	2.4846	2.40151
100min
Gene	Mean				STD				CV2				Skewness
	Replicate 1	Replicate 2	Replicate 3	Average	Replicate 1	Replicate 2	Replicate 3	Average	Replicate 1	Replicate 2	Replicate 3	Average	Replicate 1	Replicate 2	Replicate 3	Average
aldA	2364.43	2393.53	2318.88	2358.95	1663.83	1641.02	1621.5	1642.12	0.495184	0.470058	0.488966	0.484736	1.26862	1.28698	1.25027	1.26863
feoA	187.574	167.689	144.189	166.484	366.134	346.987	345.394	352.838	3.81009	4.2817	5.73802	4.60994	1.75158	1.82169	2.31032	1.9612
manY	833.164	843.47	867.778	848.137	858.925	858.151	858.658	858.578	1.0628	1.03511	0.979091	1.02567	1.16379	1.20758	1.18042	1.18393
ndk	633.757	630.406	644.339	636.167	709.23	714.227	714.947	712.801	1.25236	1.28361	1.23117	1.25571	1.23531	1.19095	1.13344	1.18657
pepN	607.369	613.923	627.359	616.217	642.147	642.009	645.162	643.106	1.1178	1.09359	1.05756	1.08965	1.04612	1.05499	1.05228	1.05113
tktB	142.286	130.649	129.694	134.21	344.824	332.563	329.217	335.535	5.87312	6.47941	6.44356	6.26536	2.23402	2.44735	2.42775	2.36971
120min
Gene	Mean				STD				CV2				Skewness
	Replicate 1	Replicate 2	Replicate 3	Average	Replicate 1	Replicate 2	Replicate 3	Average	Replicate 1	Replicate 2	Replicate 3	Average	Replicate 1	Replicate 2	Replicate 3	Average
aldA	2240.39	2248.66	2204.81	2231.29	1548.22	1546.71	1509.31	1534.75	0.477548	0.473118	0.468614	0.473093	1.21374	1.23071	1.17169	1.20538
feoA	336.236	330.407	320.118	328.921	441.058	431.834	421.686	431.526	1.72069	1.70818	1.73523	1.72137	1.66748	1.63615	1.69072	1.66479
manY	979.295	966.903	982.483	976.227	863.147	872.78	858.878	864.935	0.77686	0.814786	0.76421	0.785285	1.14102	1.1776	1.13433	1.15098
ndk	772.114	773.704	770.318	772.046	749.078	746.896	748.807	748.26	0.941218	0.931903	0.944929	0.93935	1.14893	1.17132	1.15956	1.15994
pepN	758.717	749.687	800.733	769.712	698.453	710.866	695.476	701.598	0.847452	0.899115	0.754377	0.833648	1.01307	1.05639	0.985129	1.0182
tktB	292.191	290.53	311.637	298.119	399.47	406.271	418.226	407.989	1.86911	1.95546	1.80105	1.8752	1.881	1.97941	1.8926	1.91767
140min
Gene	Mean				STD				CV2				Skewness
	Replicate 1	Replicate 2	Replicate 3	Average	Replicate 1	Replicate 2	Replicate 3	Average	Replicate 1	Replicate 2	Replicate 3	Average	Replicate 1	Replicate 2	Replicate 3	Average
aldA	2046.79	1986.49	1956.66	1996.65	1470.79	1451.45	1441.21	1454.49	0.516365	0.533868	0.542534	0.530922	1.2391	1.21203	1.25024	1.23379
feoA	309.303	320.852	329.903	320.019	429.451	425.619	423.685	426.252	1.92779	1.75967	1.64935	1.77894	1.65563	1.63258	1.59737	1.62853
manY	887.287	914.153	905.436	902.292	854.196	843.268	853.4	850.288	0.926803	0.850929	0.888361	0.888698	1.31898	1.23816	1.30269	1.28661
ndk	760.908	764.956	759.19	761.685	792.879	778.748	779.051	783.559	1.0858	1.03638	1.05301	1.0584	1.38437	1.37785	1.33969	1.3673
pepN	797.751	786.382	803.413	795.849	713.716	720.691	717.228	717.212	0.800416	0.839906	0.796961	0.812428	1.05574	1.08444	1.04809	1.06276
tktB	283.53	280.182	291.968	285.227	418.235	407.303	410.96	412.166	2.17591	2.11328	1.98121	2.09013	2.08789	1.78535	1.9802	1.95115

## Sheet: 20 °C timeseries
Data:	Flow-cytometry (FITC-H channel) in AU
Temperature	20 °C
Data processing:	Gating and Background subtraction
Number of events:	> 40000
Number of biological repeats:		3
0min
Gene	Mean				STD				CV2				Skewness
	Replicate 1	Replicate 2	Replicate 3	Average	Replicate 1	Replicate 2	Replicate 3	Average	Replicate 1	Replicate 2	Replicate 3	Average	Replicate 1	Replicate 2	Replicate 3	Average
aldA	3927.73	3820.95	3752.08	3833.58	2475.71	2441.16	2397.43	2438.1	0.397298	0.408178	0.40827	0.404582	1.14663	1.15775	1.14908	1.15115
feoA	442.022	392.694	371.1	401.938	481.37	455.526	444.94	460.612	1.18596	1.34561	1.43754	1.32304	1.04096	1.23311	1.22367	1.16591
manY	1370.49	1336.23	1336.96	1347.89	1080.44	1070.83	1064.31	1071.86	0.621516	0.642206	0.633725	0.632482	0.964143	0.989745	0.984611	0.9795
ndk	1056.53	1080.24	1069.44	1068.74	884.485	880.269	886.86	883.871	0.700843	0.664028	0.687701	0.684191	0.840158	0.857996	0.859996	0.852716
pepN	798.687	751.717	722.23	757.545	738.413	715.787	702.419	718.873	0.854764	0.906692	0.945891	0.902449	1.12214	1.13732	1.19014	1.14987
tktB	265.873	225.597	191.351	227.607	431.773	403.482	380.463	405.239	2.63732	3.19876	3.95332	3.26314	2.28837	2.50275	2.70085	2.49732
20min
Gene	Mean				STD				CV2				Skewness
	Replicate 1	Replicate 2	Replicate 3	Average	Replicate 1	Replicate 2	Replicate 3	Average	Replicate 1	Replicate 2	Replicate 3	Average	Replicate 1	Replicate 2	Replicate 3	Average
aldA	3669.28	3664.79	3527.84	3620.64	2280.26	2255.01	2227.29	2254.19	0.386196	0.378615	0.398598	0.387803	1.09856	1.15246	1.12242	1.12448
feoA	358.237	339.373	325.321	340.977	428.777	418.373	414.117	420.422	1.43259	1.51976	1.62039	1.52425	1.12793	1.32637	1.19696	1.21708
manY	1320.96	1299.68	1287.93	1302.86	1064.14	1066.39	1040.13	1056.89	0.648967	0.673227	0.652218	0.658137	0.977333	0.995228	0.936968	0.969843
ndk	999.354	999.83	1010.2	1003.13	854.807	859.562	862.109	858.826	0.73164	0.739099	0.728297	0.733012	0.860731	0.888279	0.882863	0.877291
pepN	658.852	630.205	635.568	641.542	665.74	659.479	654.104	659.774	1.02102	1.09506	1.05918	1.05842	1.1495	1.22101	1.22513	1.19855
tktB	170.099	149.263	146.638	155.333	347.588	336.028	327.647	337.087	4.17565	5.06812	4.9925	4.74543	2.71683	2.81882	2.97319	2.83628
40min
Gene	Mean				STD				CV2				Skewness
	Replicate 1	Replicate 2	Replicate 3	Average	Replicate 1	Replicate 2	Replicate 3	Average	Replicate 1	Replicate 2	Replicate 3	Average	Replicate 1	Replicate 2	Replicate 3	Average
aldA	3535.47	3483.69	3484.1	3501.08	2189.24	2140.21	2118.03	2149.16	0.383435	0.37743	0.36956	0.376808	1.09663	1.06187	1.11085	1.08978
feoA	309.22	296.765	287.636	297.873	410.918	396.472	400.303	402.564	1.76594	1.78485	1.93683	1.82921	1.31236	1.33456	1.34224	1.32972
manY	1226.45	1206.3	1197.74	1210.16	1026.86	1024.27	1019.99	1023.71	0.701009	0.720968	0.725217	0.715731	1.00694	0.995895	0.958312	0.987047
ndk	929.196	921.172	918.011	922.793	830.17	823.692	826.768	826.877	0.798213	0.799556	0.811095	0.802954	0.921388	0.888692	0.910811	0.906964
pepN	585.637	582.033	589.643	585.771	645.098	638.139	639.786	641.007	1.21337	1.20208	1.17731	1.19759	1.20364	1.24228	1.23872	1.22821
tktB	166.351	146.998	141.344	151.565	345.072	334.724	324.01	334.602	4.30297	5.18498	5.25485	4.91426	2.95086	3.25323	3.2565	3.15353
60min
Gene	Mean				STD				CV2				Skewness
	Replicate 1	Replicate 2	Replicate 3	Average	Replicate 1	Replicate 2	Replicate 3	Average	Replicate 1	Replicate 2	Replicate 3	Average	Replicate 1	Replicate 2	Replicate 3	Average
aldA	3382.33	3322.55	3262.09	3322.32	2070.74	2060.33	2037.99	2056.35	0.374816	0.384529	0.390311	0.383219	1.02556	1.05911	1.06832	1.05099
feoA	273.529	258.235	258.027	263.264	400.321	386.485	396.567	394.457	2.14195	2.23992	2.36212	2.248	1.42265	1.28093	1.4271	1.37689
manY	1120.11	1148.96	1114.77	1127.94	974.922	994.322	985.465	984.903	0.757564	0.748942	0.781474	0.76266	0.985715	0.960556	1.01086	0.985712
ndk	886.341	888.005	875.618	883.321	815.594	805.293	815.455	812.114	0.846734	0.822388	0.867304	0.845475	0.947605	0.90428	0.919434	0.923773
pepN	600.279	575.97	573.042	583.097	635.961	628.022	622.549	628.844	1.12242	1.18891	1.18025	1.16386	1.15132	1.23453	1.22499	1.20361
tktB	153.273	134.537	123.862	137.224	328.112	317.244	301.69	315.682	4.58262	5.56038	5.93265	5.35855	3.00305	3.3634	3.25547	3.20731
80min
Gene	Mean				STD				CV2				Skewness
	Replicate 1	Replicate 2	Replicate 3	Average	Replicate 1	Replicate 2	Replicate 3	Average	Replicate 1	Replicate 2	Replicate 3	Average	Replicate 1	Replicate 2	Replicate 3	Average
aldA	2957.96	2847.46	2755.7	2853.71	1913.39	1889.25	1870.04	1890.89	0.41843	0.440213	0.460508	0.439717	1.0933	1.07054	1.10739	1.09041
feoA	242.665	235.161	234.259	237.362	371.883	372.605	382.921	375.803	2.34855	2.51053	2.67194	2.51034	1.32187	1.47704	1.53052	1.44314
manY	990.091	1051.55	1015.53	1019.06	940.708	936.877	938.276	938.62	0.902732	0.793795	0.853639	0.850055	1.07771	1.00785	1.02279	1.03612
ndk	817.478	843.061	839.4	833.313	787.423	797.203	790.182	791.602	0.92782	0.894169	0.886168	0.902719	0.98871	0.963584	0.929548	0.960614
pepN	533.045	522.141	517.516	524.234	628.148	611.518	618.853	619.506	1.38866	1.37165	1.42997	1.39676	1.36408	1.27037	1.31086	1.3151
tktB	128.906	119.826	109.09	119.274	310.409	297.483	299.286	302.393	5.7986	6.16343	7.52662	6.49622	3.02081	3.41219	3.44219	3.29173
100min
Gene	Mean				STD				CV2				Skewness
	Replicate 1	Replicate 2	Replicate 3	Average	Replicate 1	Replicate 2	Replicate 3	Average	Replicate 1	Replicate 2	Replicate 3	Average	Replicate 1	Replicate 2	Replicate 3	Average
aldA	2665.18	2597.78	2572.15	2611.7	1790.27	1795.06	1751.49	1778.94	0.451215	0.477477	0.463684	0.464125	1.11098	1.15563	1.12889	1.13183
feoA	149.518	141.22	129.829	140.189	322.645	304.911	312.197	313.251	4.65654	4.66176	5.78251	5.0336	1.79861	1.56178	1.80199	1.72079
manY	1017.9	1016.3	1010.44	1014.88	909.466	914.291	906.292	910.016	0.798286	0.809333	0.804486	0.804035	1.01736	1.02698	0.955387	0.999909
ndk	826.648	810.725	812.696	816.69	772.388	777.012	773.685	774.362	0.873032	0.918562	0.9063	0.899298	0.948059	0.954013	0.972572	0.958215
pepN	509.209	497.969	483.939	497.039	599.634	603.496	595.849	599.659	1.38669	1.46874	1.51597	1.45713	1.22546	1.28456	1.26502	1.25835
tktB	132.479	115.128	92.3615	113.323	300.963	288.813	273.067	287.614	5.16098	6.29321	8.74091	6.7317	3.25148	3.417	4.24044	3.63631
120min
Gene	Mean				STD				CV2				Skewness
	Replicate 1	Replicate 2	Replicate 3	Average	Replicate 1	Replicate 2	Replicate 3	Average	Replicate 1	Replicate 2	Replicate 3	Average	Replicate 1	Replicate 2	Replicate 3	Average
aldA	2667.19	2607.41	2622.81	2632.47	1735.36	1711.32	1728.8	1725.16	0.423324	0.430772	0.434468	0.429521	1.11029	1.12497	1.17085	1.13537
feoA	293.302	292.953	285.577	290.61	416.226	402.752	394.981	404.653	2.01386	1.89008	1.91296	1.93897	1.76141	1.67944	1.68504	1.70863
manY	1150.97	1149.8	1111.66	1137.48	931.466	932.227	939.865	934.519	0.654952	0.657351	0.714799	0.675701	0.942447	0.99056	0.96224	0.965082
ndk	930.396	918.472	951.012	933.293	804.124	815.599	809.848	809.857	0.746983	0.788537	0.725162	0.753561	0.883136	0.941232	0.929721	0.91803
pepN	676.741	663.949	677.461	672.717	654.121	653.66	655.086	654.289	0.934266	0.969248	0.935037	0.946184	1.14135	1.15675	1.10184	1.13331
tktB	275.045	251.532	229.844	252.141	398.936	384.928	364.868	382.911	2.10377	2.34192	2.52002	2.3219	2.43945	2.6202	2.8704	2.64335
140min
Gene	Mean				STD				CV2				Skewness
	Replicate 1	Replicate 2	Replicate 3	Average	Replicate 1	Replicate 2	Replicate 3	Average	Replicate 1	Replicate 2	Replicate 3	Average	Replicate 1	Replicate 2	Replicate 3	Average
aldA	2536.05	2527.54	2488.29	2517.3	1682.64	1667.61	1660.63	1670.3	0.440218	0.435305	0.445394	0.440306	1.18337	1.12226	1.14403	1.14989
feoA	287.632	265.582	270.124	274.446	404.265	382.954	376.898	388.039	1.97541	2.0792	1.9468	2.00047	1.66213	1.67763	1.83399	1.72458
manY	1081.11	1078.94	1070.28	1076.78	897.836	897.884	881.791	892.504	0.689685	0.692544	0.67879	0.687006	0.96882	0.935058	0.975626	0.959835
ndk	906.045	928.813	920.749	918.536	791.739	800.382	806.665	799.595	0.763597	0.742571	0.767545	0.757904	0.949311	0.935847	0.960054	0.948404
pepN	702.004	662.422	680.261	681.562	652.585	654.148	653.624	653.452	0.864162	0.975174	0.923219	0.920852	1.0503	1.15173	1.11245	1.10483
tktB	247.764	227.621	230.015	235.133	383.54	369.698	374.225	375.821	2.39633	2.63797	2.647	2.56043	2.5247	2.74283	2.75089	2.67281

## Sheet: 15 °C timeseries
Data:	Flow-cytometry (FITC-H channel) in AU
Temperature	15 °C
Data processing:	Gating and Background subtraction
Number of events:	> 40000
Number of biological repeats:		3
0min
Gene	Mean				STD				CV2				Skewness
	Replicate 1	Replicate 2	Replicate 3	Average	Replicate 1	Replicate 2	Replicate 3	Average	Replicate 1	Replicate 2	Replicate 3	Average	Replicate 1	Replicate 2	Replicate 3	Average
aldA	4077.94	4032.42	4008	4039.45	2596.22	2570.83	2566.13	2577.73	0.405324	0.406459	0.409923	0.407235	1.35785	1.39386	1.36958	1.37376
feoA	352.297	334.1	288.779	325.059	477.748	468.027	433.036	459.604	1.83899	1.9624	2.24862	2.01667	1.34135	1.44265	1.47137	1.41846
manY	1536.95	1473.87	1492.22	1501.02	1318.45	1283.87	1308.82	1303.71	0.735879	0.758794	0.769292	0.754655	1.45835	1.45848	1.45939	1.45874
ndk	1261.02	1298	1227.49	1262.17	1231.66	1184.26	1172.69	1196.2	0.953981	0.832421	0.912705	0.899702	1.02132	0.949393	1.03994	1.00355
pepN	780.517	776.389	723.721	760.209	703.133	764.878	733.506	733.839	0.811542	0.970568	1.02722	0.936444	0.914007	0.926144	1.01786	0.952672
tktB	229.308	277.214	233.236	246.586	422.535	449.838	411.179	427.851	3.39537	2.63319	3.10794	3.0455	1.82387	1.74947	1.90167	1.82501
20min
Gene	Mean				STD				CV2				Skewness
	Replicate 1	Replicate 2	Replicate 3	Average	Replicate 1	Replicate 2	Replicate 3	Average	Replicate 1	Replicate 2	Replicate 3	Average	Replicate 1	Replicate 2	Replicate 3	Average
aldA	3978.19	3953.56	3930.36	3954.04	2481.12	2442.4	2428.24	2450.59	0.388978	0.381643	0.381697	0.384106	1.40257	1.38202	1.40943	1.39801
feoA	294.735	259.926	228.373	261.011	421.295	418.208	398.993	412.832	2.04319	2.58872	3.05239	2.56143	1.47058	1.44846	1.55914	1.49273
manY	1491.19	1456.84	1404.28	1450.77	1259.54	1251.1	1222.75	1244.46	0.713438	0.737491	0.758168	0.736366	1.41095	1.37676	1.38419	1.39063
ndk	1167.91	1167.96	1115.33	1150.4	1004.45	1023.69	1007.44	1011.86	0.739663	0.768223	0.815892	0.774593	1.08971	1.16754	1.20268	1.15331
pepN	762.68	745.545	722.21	743.478	693.199	690.946	681.815	688.653	0.826098	0.858897	0.891264	0.858753	0.889385	0.899996	0.950537	0.913306
tktB	218.602	243.647	182.112	214.787	419.445	440.109	384.685	414.746	3.68164	3.26286	4.46201	3.80217	1.84875	1.80385	1.87598	1.84286
40min
Gene	Mean				STD				CV2				Skewness
	Replicate 1	Replicate 2	Replicate 3	Average	Replicate 1	Replicate 2	Replicate 3	Average	Replicate 1	Replicate 2	Replicate 3	Average	Replicate 1	Replicate 2	Replicate 3	Average
aldA	3720.97	3748.24	3794.45	3754.55	2327.31	2396.31	2340.41	2354.68	0.391198	0.408727	0.380441	0.393455	1.39528	1.32026	1.31911	1.34488
feoA	258.753	243.256	217.28	239.763	430.995	410.287	393.078	411.453	2.77442	2.84478	3.27278	2.964	1.73172	1.6911	1.86395	1.76225
manY	1429.92	1387.83	1346.88	1388.21	1225.9	1217.14	1191.15	1211.39	0.735002	0.769137	0.782116	0.762085	1.36386	1.36251	1.40997	1.37878
ndk	1172.24	1149.62	1094.7	1138.86	1018.49	1006.97	991.413	1005.62	0.754879	0.767215	0.820196	0.780763	1.09889	1.12232	1.17482	1.13201
pepN	694.419	665.603	694.163	684.728	709.784	684.908	709.761	701.485	1.04474	1.05885	1.04545	1.04968	1.07095	0.975059	1.02328	1.0231
tktB	189.466	183.292	135.263	169.34	400.301	396.2	354.111	383.538	4.46389	4.6724	6.85367	5.32998	2.14477	2.18581	2.13171	2.1541
60min
Gene	Mean				STD				CV2				Skewness
	Replicate 1	Replicate 2	Replicate 3	Average	Replicate 1	Replicate 2	Replicate 3	Average	Replicate 1	Replicate 2	Replicate 3	Average	Replicate 1	Replicate 2	Replicate 3	Average
aldA	3691.65	3626.98	3652.77	3657.13	2374.87	2316.84	2313.2	2334.97	0.413847	0.408038	0.401033	0.407639	1.39059	1.37624	1.39712	1.38798
feoA	213.979	206.652	182.946	201.192	402.826	380.524	372.667	385.339	3.544	3.39066	4.14948	3.69471	1.79801	1.69288	1.97416	1.82169
manY	1476.58	1357.53	1401.43	1411.85	1317.88	1216.48	1282.56	1272.31	0.796592	0.802991	0.837557	0.81238	1.52169	1.39755	1.53416	1.48447
ndk	1105.85	1106.46	1039.87	1084.06	989.954	989.374	958.208	979.179	0.801383	0.799554	0.849106	0.816681	1.13003	1.12246	1.1391	1.13053
pepN	674.965	630.413	614.291	639.89	696.466	700.393	683.411	693.423	1.06473	1.23433	1.2377	1.17892	1.06614	1.09812	1.09157	1.08528
tktB	167.899	163.774	147.359	159.677	388.993	385.213	401.85	392.019	5.36766	5.53239	7.43665	6.11223	2.02056	2.13071	2.17507	2.10878
80min
Gene	Mean				STD				CV2				Skewness
	Replicate 1	Replicate 2	Replicate 3	Average	Replicate 1	Replicate 2	Replicate 3	Average	Replicate 1	Replicate 2	Replicate 3	Average	Replicate 1	Replicate 2	Replicate 3	Average
aldA	3644.88	3556.37	3617.19	3606.15	2318.86	2277.96	2238.6	2278.47	0.404747	0.410278	0.383011	0.399345	1.39601	1.40332	1.40211	1.40048
feoA	213.137	174.183	172.848	186.723	377.568	360.143	360.331	366.014	3.13815	4.27502	4.34585	3.91967	1.76107	1.94817	1.76604	1.82509
manY	1362.83	1301.98	1308.57	1324.46	1268.51	1173.98	1216.62	1219.7	0.86637	0.813033	0.864405	0.847936	1.54852	1.37681	1.57849	1.50127
ndk	1059.23	1041.66	1022.6	1041.16	993.245	981.873	971.814	982.311	0.879295	0.888495	0.903134	0.890308	1.18521	1.14965	1.19663	1.17716
pepN	662.307	637.553	638.991	646.284	694.272	674.78	674.53	681.194	1.09885	1.12019	1.11433	1.11112	1.06385	1.036	1.00926	1.03637
tktB	148.722	135.565	106.622	130.303	370.999	382.812	333.804	362.539	6.22295	7.97397	9.80136	7.99943	2.20755	2.14793	2.5654	2.30696
100min
Gene	Mean				STD				CV2				Skewness
	Replicate 1	Replicate 2	Replicate 3	Average	Replicate 1	Replicate 2	Replicate 3	Average	Replicate 1	Replicate 2	Replicate 3	Average	Replicate 1	Replicate 2	Replicate 3	Average
aldA	3522.39	3475.54	3452.92	3483.62	2242.46	2233.93	2206.67	2227.69	0.405298	0.413137	0.408414	0.40895	1.35445	1.37286	1.37199	1.36643
feoA	169.675	162.343	146.871	159.63	379.626	368.029	359.431	369.028	5.00579	5.13921	5.98905	5.37802	1.93495	1.8123	2.09172	1.94632
manY	1353.36	1243.84	1259.5	1285.57	1263.46	1152.4	1213.54	1209.8	0.87156	0.858378	0.928343	0.886093	1.51794	1.38405	1.63784	1.51328
ndk	986.089	939.801	927.652	951.181	957.684	940.793	943.743	947.407	0.943219	1.00211	1.03499	0.993441	1.19639	1.22509	1.20591	1.20913
pepN	627.085	637.726	623.984	629.598	688.236	674.689	675.28	679.402	1.20454	1.11928	1.17117	1.165	1.08617	1.02722	1.06678	1.06005
tktB	145.647	115.013	100.722	120.461	376.332	374.964	362.579	371.291	6.67638	10.6287	12.9584	10.0879	1.93829	2.23907	2.23539	2.13758
120min
Gene	Mean				STD				CV2				Skewness
	Replicate 1	Replicate 2	Replicate 3	Average	Replicate 1	Replicate 2	Replicate 3	Average	Replicate 1	Replicate 2	Replicate 3	Average	Replicate 1	Replicate 2	Replicate 3	Average
aldA	3421.5	3359.2	3345.82	3375.51	2242.38	2226.34	2162.42	2210.38	0.429522	0.439248	0.417711	0.428827	1.41162	1.42879	1.35862	1.39968
feoA	148.315	148.503	138.285	145.034	395.915	387.591	383.386	388.964	7.12578	6.81202	7.68643	7.20808	1.86142	1.96134	2.00066	1.94114
manY	1342.36	1230.22	1307.05	1293.21	1250.65	1143.03	1243.81	1212.5	0.868026	0.863279	0.905584	0.878963	1.56221	1.41172	1.60117	1.52503
ndk	999.144	950.785	969.814	973.247	971.217	930.986	956.473	952.892	0.94488	0.958786	0.972678	0.958781	1.17945	1.17021	1.15174	1.16713
pepN	614.919	603.438	602.243	606.867	684.589	681.614	692.338	686.181	1.23944	1.27589	1.32158	1.27897	1.06076	1.07181	1.06348	1.06535
tktB	133.896	112.288	96.6065	114.263	396.7	389.259	362.829	382.929	8.77791	12.0175	14.1056	11.6337	2.08357	2.16204	2.42033	2.22198
140min
Gene	Mean				STD				CV2				Skewness
	Replicate 1	Replicate 2	Replicate 3	Average	Replicate 1	Replicate 2	Replicate 3	Average	Replicate 1	Replicate 2	Replicate 3	Average	Replicate 1	Replicate 2	Replicate 3	Average
aldA	3310.64	3257.14	3196.05	3254.61	2159.23	2161.74	2117.45	2146.14	0.425375	0.44049	0.438934	0.434933	1.34621	1.36586	1.33835	1.35014
feoA	108.513	109.334	96.632	104.826	375.132	369.261	362.333	368.909	11.9511	11.4067	14.0596	12.4725	2.15721	2.18786	2.18143	2.1755
manY	1304.34	1175.4	1266.67	1248.81	1215	1101.82	1194.6	1170.47	0.867704	0.878718	0.889435	0.878619	1.57095	1.32965	1.59864	1.49974
ndk	961.597	938.098	946.278	948.658	951.225	940.069	937.933	943.076	0.978542	1.00421	0.982441	0.988397	1.20018	1.21762	1.1869	1.20157
pepN	602.163	587.64	597.224	595.676	677.575	670.636	673.704	673.972	1.26615	1.30242	1.27252	1.28036	1.02912	1.09947	1.05188	1.06016
tktB	115.369	115.73	94.6066	108.568	373.779	373.77	343.028	363.526	10.4967	10.4307	13.1467	11.3581	2.27245	2.14044	2.22963	2.21418

## Sheet: 12 °C timeseries
Data:	Flow-cytometry (FITC-H channel) in AU
Temperature	12 °C
Data processing:	Gating and Background subtraction
Number of events:	> 40000
Number of biological repeats:		3
0min
Gene	Mean				STD				CV2				Skewness
	Replicate 1	Replicate 2	Replicate 3	Average	Replicate 1	Replicate 2	Replicate 3	Average	Replicate 1	Replicate 2	Replicate 3	Average	Replicate 1	Replicate 2	Replicate 3	Average
aldA	4290.99	4229.89	4197.54	4239.48	2921.4	2905.08	2788.75	2871.74	0.463518	0.471691	0.441397	0.458868	1.41337	1.4235	1.38763	1.40817
feoA	420.89	362.427	341.343	374.887	570.954	523.35	502.221	532.175	1.8402	2.08518	2.16474	2.03004	1.47383	1.47576	1.59754	1.51571
manY	1410.24	1393.69	1391.24	1398.39	1193.19	1154.5	1164.31	1170.67	0.715866	0.686201	0.700379	0.700815	1.39431	1.34595	1.39534	1.37853
ndk	1218.22	1160.76	1138.23	1172.41	913.555	935.668	927.629	925.617	0.56236	0.649767	0.664182	0.625437	0.728131	0.776187	0.746701	0.750339
pepN	695.186	666.549	673.6	678.445	681.285	666.593	669.543	672.474	0.960409	1.00013	0.987992	0.982844	1.04713	1.06	1.08948	1.06554
tktB	365.504	326.185	308.103	333.264	583.147	545.648	531.454	553.416	2.54549	2.79833	2.97536	2.77306	1.90836	1.95803	1.97632	1.94757
20min
Gene	Mean				STD				CV2				Skewness
	Replicate 1	Replicate 2	Replicate 3	Average	Replicate 1	Replicate 2	Replicate 3	Average	Replicate 1	Replicate 2	Replicate 3	Average	Replicate 1	Replicate 2	Replicate 3	Average
aldA	4190.23	4109.67	4056.07	4118.65	2832.59	2752.95	2754.87	2780.14	0.456974	0.448729	0.46131	0.455671	1.4351	1.39665	1.4229	1.41822
feoA	350.871	314.319	281.311	315.501	509.101	487.316	457.328	484.582	2.10529	2.4037	2.6429	2.38396	1.56517	1.58094	1.72621	1.62411
manY	1401.58	1376.14	1354.32	1377.35	1145.93	1131.81	1137.7	1138.48	0.668464	0.676423	0.705699	0.683529	1.197	1.21461	1.24554	1.21905
ndk	1168.52	1158.07	1137.14	1154.57	908.501	906.197	884.705	899.801	0.604478	0.612318	0.605301	0.607366	0.810305	0.765319	0.760383	0.778669
pepN	650.184	650.184	629.72	643.363	654.188	654.188	643.31	650.562	1.01236	1.01236	1.04363	1.02278	1.04515	1.04515	1.16523	1.08517
tktB	331.971	307.855	283.602	307.809	536.686	529.85	500.387	522.308	2.6136	2.96219	3.11312	2.8963	1.97878	1.89512	1.94234	1.93875
40min
Gene	Mean				STD				CV2				Skewness
	Replicate 1	Replicate 2	Replicate 3	Average	Replicate 1	Replicate 2	Replicate 3	Average	Replicate 1	Replicate 2	Replicate 3	Average	Replicate 1	Replicate 2	Replicate 3	Average
aldA	4052.79	4017.52	3875.92	3982.08	2652.52	2636.9	2606.41	2631.94	0.428359	0.430794	0.452205	0.437119	1.37524	1.41819	1.38573	1.39305
feoA	350.177	299.849	283.898	311.308	531.79	488.538	475.009	498.446	2.30624	2.65455	2.79948	2.58676	1.55223	1.69934	1.7575	1.66969
manY	1301.11	1297.78	1282.36	1293.75	1114.69	1098.09	1082.23	1098.34	0.733974	0.715941	0.712232	0.720716	1.26651	1.20749	1.18383	1.21927
ndk	1128.25	1091.27	1082.83	1100.78	893.793	885.567	884.708	888.023	0.627569	0.658537	0.667546	0.651217	0.755339	0.795592	0.812167	0.7877
pepN	614.227	595.351	584.437	598.005	643.212	632.192	634.597	636.667	1.0966	1.12759	1.17902	1.1344	1.06281	1.07913	1.06359	1.06851
tktB	293.227	259.878	258.66	270.588	553.392	521.549	526.138	533.693	3.5617	4.02765	4.13752	3.90896	1.9532	2.03589	2.01433	2.00114
60min
Gene	Mean				STD				CV2				Skewness
	Replicate 1	Replicate 2	Replicate 3	Average	Replicate 1	Replicate 2	Replicate 3	Average	Replicate 1	Replicate 2	Replicate 3	Average	Replicate 1	Replicate 2	Replicate 3	Average
aldA	3781.33	3782.07	3676.58	3746.66	2545.69	2513.78	2472.02	2510.5	0.453234	0.441769	0.452079	0.449027	1.43337	1.38481	1.3833	1.40049
feoA	271.443	253.674	225.581	250.233	515.955	498.118	476.005	496.693	3.61298	3.85577	4.45266	3.9738	1.82565	1.89184	1.93456	1.88402
manY	1252.63	1239.54	1214.03	1235.4	1061.71	1056.2	1033.47	1050.46	0.718401	0.726061	0.724666	0.723043	1.21072	1.15662	1.15768	1.17501
ndk	1062.47	1046.97	1024.87	1044.77	887.966	898.79	885.054	890.603	0.698495	0.736972	0.745758	0.727075	0.806487	0.83003	0.817375	0.817964
pepN	603.218	601.299	598.089	600.868	635.428	638.183	636.469	636.693	1.10965	1.12644	1.13246	1.12285	1.09816	1.02853	1.09123	1.07264
tktB	254.761	226.352	227.893	236.336	540.201	518.455	504.094	520.916	4.4962	5.24628	4.89282	4.87843	2.08152	2.25749	2.19028	2.17643
80min
Gene	Mean				STD				CV2				Skewness
	Replicate 1	Replicate 2	Replicate 3	Average	Replicate 1	Replicate 2	Replicate 3	Average	Replicate 1	Replicate 2	Replicate 3	Average	Replicate 1	Replicate 2	Replicate 3	Average
aldA	3715.68	3660.41	3602.15	3659.41	2524.17	2491.81	2480.39	2498.79	0.461488	0.463416	0.474151	0.466352	1.46626	1.42426	1.43146	1.44066
feoA	234.456	208.383	207.433	216.757	482.977	476.912	465.352	475.08	4.24355	5.23785	5.03278	4.83806	1.89344	2.04585	2.00565	1.98165
manY	1209.87	1193.05	1173.4	1192.11	1040.43	1029.13	1022.8	1030.79	0.739522	0.744096	0.75978	0.7478	1.20137	1.21536	1.17095	1.1959
ndk	1020.7	1005.65	989.953	1005.44	882.888	883.889	877.476	881.418	0.748193	0.7725	0.785673	0.768789	0.821874	0.838171	0.855733	0.838593
pepN	608.927	629.252	631.977	623.385	641.863	648.633	644.25	644.915	1.1111	1.06255	1.03922	1.07096	1.10194	1.02584	1.00517	1.04432
tktB	190.788	189.946	182.645	187.793	486.447	487.329	486.22	486.665	6.5008	6.58242	7.08681	6.72334	2.3413	2.4258	2.25002	2.33904
100min
Gene	Mean				STD				CV2				Skewness
	Replicate 1	Replicate 2	Replicate 3	Average	Replicate 1	Replicate 2	Replicate 3	Average	Replicate 1	Replicate 2	Replicate 3	Average	Replicate 1	Replicate 2	Replicate 3	Average
aldA	3566.23	3606.42	3563.15	3578.6	2446.41	2465.21	2451.07	2454.23	0.470588	0.467254	0.473197	0.470346	1.43299	1.47689	1.46539	1.45842
feoA	197.822	184.472	159.015	180.437	473.081	463.851	447.905	461.612	5.719	6.32259	7.93405	6.65854	2.13156	2.15287	2.27307	2.18583
manY	1147.32	1153.4	1145.16	1148.63	1001.6	1003.86	999.882	1001.78	0.762107	0.757519	0.762368	0.760665	1.17861	1.16053	1.10415	1.14776
ndk	996.313	1033.72	955.856	995.297	863.121	870.605	870.024	867.917	0.750501	0.709307	0.828472	0.76276	0.850956	0.82251	0.883965	0.852477
pepN	576.196	592.784	591.982	586.987	634.9	640.556	645.996	640.484	1.21414	1.16768	1.19081	1.19088	1.06898	1.09064	1.05812	1.07258
tktB	179.683	212.239	179.238	190.387	483.787	497.092	477.902	486.26	7.24923	5.4856	7.10915	6.61466	2.3112	2.21243	2.39303	2.30555
120min
Gene	Mean				STD				CV2				Skewness
	Replicate 1	Replicate 2	Replicate 3	Average	Replicate 1	Replicate 2	Replicate 3	Average	Replicate 1	Replicate 2	Replicate 3	Average	Replicate 1	Replicate 2	Replicate 3	Average
aldA	3553.37	3548.84	3495.78	3532.66	2432.97	2452.11	2400.95	2428.68	0.468807	0.477424	0.471712	0.472648	1.45721	1.48896	1.41413	1.45343
feoA	220.331	215.323	197.205	210.953	500.877	497.546	490.03	496.151	5.16788	5.33929	6.17463	5.5606	1.91542	1.88869	2.03581	1.94664
manY	1181.74	1169.65	1165.42	1172.27	1025.5	1019.57	1021.33	1022.13	0.753058	0.759844	0.768011	0.760304	1.10564	1.07346	1.10626	1.09512
ndk	1025.39	1034.91	1021.4	1027.24	875.099	900.334	881.728	885.721	0.728345	0.756831	0.745201	0.743459	0.829489	0.810825	0.804538	0.814951
pepN	653.137	655.497	657.902	655.512	694.703	689.902	686.809	690.471	1.13133	1.10773	1.08981	1.10962	1.04486	1.02332	1.03281	1.03366
tktB	213.853	207.395	208.124	209.791	515.656	511.205	517.225	514.695	5.81418	6.07567	6.17608	6.02198	2.1407	2.1467	2.09007	2.12582
140min
Gene	Mean				STD				CV2				Skewness
	Replicate 1	Replicate 2	Replicate 3	Average	Replicate 1	Replicate 2	Replicate 3	Average	Replicate 1	Replicate 2	Replicate 3	Average	Replicate 1	Replicate 2	Replicate 3	Average
aldA	3352.65	3338.63	3301.29	3330.86	2359.42	2364.4	2314.67	2346.16	0.49526	0.50154	0.491595	0.496132	1.43	1.46509	1.42418	1.43976
feoA	194.819	169.441	161.077	175.112	480.35	474.108	455.129	469.862	6.0793	7.82923	7.98364	7.29739	1.96598	2.10001	1.99751	2.02117
manY	1161.18	1112.33	1100.71	1124.74	1015.85	1007.12	1015.84	1012.94	0.765349	0.819785	0.851728	0.812288	1.13652	1.1715	1.182	1.16334
ndk	980.461	994.89	975.087	983.48	877.444	872.199	873.258	874.3	0.8009	0.768565	0.802044	0.790503	0.867293	0.863595	0.847213	0.859367
pepN	705.926	715.301	704.957	708.728	707.646	714.594	713.656	711.965	1.00488	0.998025	1.02483	1.00925	0.980139	1.00009	0.975172	0.985134
tktB	148.526	157.454	169.381	158.454	475.372	488.523	493.779	485.891	10.2438	9.62636	8.49836	9.45618	2.41641	2.34273	2.26175	2.34029

## Sheet: 10 °C timeseries
Data:	Flow-cytometry (FITC-H channel) in AU
Temperature	10 °C
Data processing:	Gating and Background subtraction
Number of events:	> 40000
Number of biological repeats:		3
0min
Gene	Mean				STD				CV2				Skewness
	Replicate 1	Replicate 2	Replicate 3	Average	Replicate 1	Replicate 2	Replicate 3	Average	Replicate 1	Replicate 2	Replicate 3	Average	Replicate 1	Replicate 2	Replicate 3	Average
aldA	4499.75	4491.19	4463.67	4484.87	2842.58	2788.05	2769.55	2800.06	0.39907	0.385371	0.384977	0.389806	1.33503	1.39799	1.38007	1.37103
feoA	214.77	211.798	161.13	195.899	427.913	410.808	394.787	411.169	3.96975	3.76212	6.00311	4.57833	1.69399	1.70319	2.01829	1.80516
manY	1541.31	1503.05	1509.15	1517.83	1149.66	1139.9	1148.66	1146.07	0.556363	0.575156	0.579323	0.570281	0.905663	0.953753	0.971086	0.943501
ndk	1084.56	1036.09	998.465	1039.71	887.167	875.367	863.261	875.265	0.669114	0.713811	0.747514	0.710146	0.851941	0.87387	0.892501	0.872771
pepN	791.824	793.863	779.238	788.309	713.244	702.733	694.311	703.429	0.81137	0.783592	0.793903	0.796288	0.868756	0.844299	0.860757	0.857938
tktB	286.22	265.637	243.001	264.953	485.296	471.438	446.895	467.876	2.87483	3.14973	3.38218	3.13558	1.93851	2.1106	2.09864	2.04925
20min
Gene	Mean				STD				CV2				Skewness
	Replicate 1	Replicate 2	Replicate 3	Average	Replicate 1	Replicate 2	Replicate 3	Average	Replicate 1	Replicate 2	Replicate 3	Average	Replicate 1	Replicate 2	Replicate 3	Average
aldA	4406.95	4433.25	4426.8	4422.33	2742.7	2716.82	2712.07	2723.87	0.387331	0.375559	0.375338	0.37941	1.32629	1.29394	1.3174	1.31254
feoA	184.756	175.626	164.586	174.989	406.185	401.955	393.194	400.445	4.83337	5.23815	5.70726	5.25959	1.85276	1.88851	1.99291	1.91139
manY	1493.28	1469.66	1471.57	1478.17	1139.04	1135.89	1122.53	1132.49	0.581836	0.597364	0.581879	0.587026	0.956691	0.963731	0.922573	0.947665
ndk	1029.58	1007.82	995.151	1010.85	876.327	870.293	862.737	869.786	0.72445	0.745701	0.751587	0.740579	0.876723	0.906681	0.895393	0.892932
pepN	769.308	746.38	712.882	742.857	701.359	692.719	682.288	692.122	0.831153	0.86138	0.916009	0.869514	0.879752	0.938389	0.928124	0.915422
tktB	238.759	217.716	207.075	221.183	437.203	425.519	415.73	426.151	3.3531	3.81994	4.03059	3.73454	2.10167	2.17221	2.16509	2.14632
40min
Gene	Mean				STD				CV2				Skewness
	Replicate 1	Replicate 2	Replicate 3	Average	Replicate 1	Replicate 2	Replicate 3	Average	Replicate 1	Replicate 2	Replicate 3	Average	Replicate 1	Replicate 2	Replicate 3	Average
aldA	4373.29	4512.94	4418.85	4435.02	2667.34	2756.54	2702.88	2708.92	0.371997	0.373086	0.374142	0.373075	1.20441	1.26167	1.2277	1.23126
feoA	164.066	170.653	159.979	164.899	386.343	387.51	389.989	387.947	5.54512	5.1563	5.94261	5.54801	1.99956	1.9596	2.04396	2.00104
manY	1480.26	1438.21	1426.05	1448.17	1123.14	1105.37	1105.62	1111.38	0.575693	0.590701	0.601097	0.589164	0.918208	0.903649	0.903204	0.908354
ndk	1089.25	1058.95	1043.63	1063.94	903.834	887.478	878.919	890.077	0.688525	0.702369	0.709262	0.700052	0.829768	0.819319	0.859521	0.836203
pepN	725.513	696.354	693.647	705.172	694.952	690.277	683.26	689.496	0.917526	0.982623	0.970274	0.956808	0.988026	1.05365	0.995929	1.01253
tktB	239.015	223.829	206.133	222.993	436.807	422.895	411.796	423.833	3.33986	3.56971	3.99086	3.63348	2.23287	2.14372	2.32188	2.23283
60min
Gene	Mean				STD				CV2				Skewness
	Replicate 1	Replicate 2	Replicate 3	Average	Replicate 1	Replicate 2	Replicate 3	Average	Replicate 1	Replicate 2	Replicate 3	Average	Replicate 1	Replicate 2	Replicate 3	Average
aldA	4261.66	4386.65	4309.94	4319.42	2662.95	2660.69	2631.53	2651.72	0.390453	0.367893	0.372797	0.377048	1.24408	1.22849	1.23606	1.23621
feoA	184.419	165.568	162.614	170.867	392.011	388.71	378.36	386.361	4.51841	5.51187	5.41374	5.14801	2.00717	2.16035	1.82392	1.99715
manY	1422.92	1360.57	1374.84	1386.11	1087.03	1089.32	1067.17	1081.17	0.583614	0.641019	0.602505	0.609046	0.881829	0.928561	0.931542	0.913977
ndk	1058.46	1043.87	1020.04	1040.79	895.13	893.35	881.956	890.146	0.715189	0.732405	0.747586	0.731727	0.86917	0.848035	0.820882	0.846029
pepN	713.076	682.542	663.668	686.429	689.816	681.929	680.58	684.108	0.935826	0.998204	1.05161	0.995215	0.980688	0.994812	1.02561	1.00037
tktB	166.767	156.139	159.189	160.698	395.27	379.35	378.813	384.478	5.61783	5.90278	5.66271	5.72777	2.48712	2.32827	2.40722	2.40754
80min
Gene	Mean				STD				CV2				Skewness
	Replicate 1	Replicate 2	Replicate 3	Average	Replicate 1	Replicate 2	Replicate 3	Average	Replicate 1	Replicate 2	Replicate 3	Average	Replicate 1	Replicate 2	Replicate 3	Average
aldA	4268.5	4257.61	4207.53	4244.55	2648.61	2639.51	2621.83	2636.65	0.385022	0.38434	0.388288	0.385884	1.21923	1.30208	1.2605	1.2606
feoA	183.525	161.177	146.234	163.646	401.912	381.349	382.032	388.431	4.79592	5.59805	6.82496	5.73964	1.95092	2.13186	2.08091	2.05457
manY	1384.95	1372.76	1327.24	1361.65	1069.27	1074.28	1069.9	1071.15	0.596091	0.612415	0.649811	0.619439	0.900695	0.927115	0.980773	0.936194
ndk	1013.42	1085.9	1071.19	1056.84	877.014	935.391	921.426	911.277	0.748911	0.741999	0.739919	0.74361	0.889156	0.850235	0.853257	0.864216
pepN	656.169	654.65	634.925	648.581	669.902	674.035	665.675	669.871	1.0423	1.0601	1.09921	1.0672	1.04592	0.953629	1.01597	1.00517
tktB	137.479	119.928	111.071	122.826	387.481	365.622	348.221	367.108	7.94377	9.29447	9.82902	9.02242	2.58413	2.70954	2.66274	2.65213
100min
Gene	Mean				STD				CV2				Skewness
	Replicate 1	Replicate 2	Replicate 3	Average	Replicate 1	Replicate 2	Replicate 3	Average	Replicate 1	Replicate 2	Replicate 3	Average	Replicate 1	Replicate 2	Replicate 3	Average
aldA	4192.62	4124.66	4093.76	4137.01	2640.74	2614.7	2602.56	2619.33	0.396715	0.401854	0.404165	0.400911	1.25488	1.22057	1.26632	1.24725
feoA	160.035	150.809	117.952	142.932	385.72	377.249	355.227	372.732	5.80919	6.25754	9.06986	7.04553	2.08988	2.24678	2.30969	2.21545
manY	1325.59	1286.14	1281.45	1297.73	1060.6	1056.51	1054.92	1057.34	0.640153	0.674799	0.677689	0.664214	0.936083	0.946879	0.9334	0.938787
ndk	1032.13	1024.7	998.588	1018.47	910.964	905.016	899.676	905.219	0.778996	0.780043	0.811707	0.790248	0.910705	0.848369	0.89821	0.885761
pepN	581.25	621.292	607.691	603.411	658.165	664.257	658.234	660.219	1.28216	1.14309	1.17326	1.19951	1.07804	1.05572	1.04923	1.061
tktB	109.797	111.876	95.041	105.571	378.004	367.196	343.547	362.916	11.8526	10.7726	13.0662	11.8971	2.85926	2.8507	2.7699	2.82662
120min
Gene	Mean				STD				CV2				Skewness
	Replicate 1	Replicate 2	Replicate 3	Average	Replicate 1	Replicate 2	Replicate 3	Average	Replicate 1	Replicate 2	Replicate 3	Average	Replicate 1	Replicate 2	Replicate 3	Average
aldA	4175.52	4133.36	4085.19	4131.36	2563.86	2519.46	2546.81	2543.38	0.377022	0.371543	0.388658	0.379074	1.29405	1.27966	1.27012	1.28127
feoA	216.051	200.708	189.427	202.062	457.424	457.249	443.849	452.841	4.48255	5.19012	5.49016	5.05428	1.83132	1.93049	1.89583	1.88588
manY	1309.9	1314.25	1286.45	1303.53	1063.3	1061.75	1044.58	1056.55	0.658927	0.652669	0.659328	0.656975	0.898441	0.931188	0.932685	0.920771
ndk	1047.13	1058.86	1032.98	1046.32	922.114	915.869	914.776	917.586	0.775473	0.748159	0.784238	0.76929	0.868036	0.831451	0.904592	0.868026
pepN	635.94	634.532	621.935	630.802	696.14	697.879	692.405	695.474	1.19829	1.20963	1.23945	1.21579	1.06179	1.06684	1.0511	1.05991
tktB	146.638	143.797	140.642	143.693	419.903	414.429	413.556	415.963	8.19979	8.30614	8.64645	8.38413	2.246	2.32608	2.32186	2.29798
140min
Gene	Mean				STD				CV2				Skewness
	Replicate 1	Replicate 2	Replicate 3	Average	Replicate 1	Replicate 2	Replicate 3	Average	Replicate 1	Replicate 2	Replicate 3	Average	Replicate 1	Replicate 2	Replicate 3	Average
aldA	4075.03	4070.21	4050.07	4065.1	2562.21	2546.78	2538.02	2549.01	0.395338	0.391517	0.392704	0.393186	1.28407	1.3062	1.29402	1.29476
feoA	200.313	193.394	179.466	191.058	451.301	443.408	434.266	442.992	5.07593	5.25679	5.85526	5.39599	1.87074	1.90355	1.89538	1.88989
manY	1290.17	1260.33	1274.27	1274.92	1057.45	1056.65	1042.54	1052.21	0.67178	0.702891	0.669373	0.681348	0.948344	0.946981	0.916088	0.937138
ndk	1012.13	1007.69	986.825	1002.21	895.78	907.776	896.325	899.961	0.783309	0.811528	0.824995	0.806611	0.857246	0.877766	0.875403	0.870138
pepN	680.208	716.334	666.91	687.817	709.486	707.744	707.726	708.319	1.08794	0.976161	1.12615	1.06342	1.05382	0.90944	1.04156	1.00161
tktB	151.53	145.041	142.981	146.518	415.903	416.894	407.64	413.479	7.53327	8.26168	8.12821	7.97439	2.10189	2.22329	2.25254	2.19258

## Sheet: Gyrase inhibition
Data:	Flow-cytometry (FITC-H channel) in AU
Antibiotic	50 ug/ml Novobiocin
Data processing:	Gating and Background subtraction
Number of events:	> 40000
Number of biological repeats:		3
0min
Gene	Mean				STD				CV2
	Replicate 1	Replicate 2	Replicate 3	Average	Replicate 1	Replicate 2	Replicate 3	Average	Replicate 1	Replicate 2	Replicate 3	Average
aldA	4034.21	3899.71	3809.03	3914.32	2884.33	2790.6	2755.76	2810.23	0.511178	0.512074	0.523423	0.515558
elaB	4255.52	4093.09	4092.95	4147.19	6292.66	6176.33	6292.33	6253.77	2.18657	2.27697	2.36347	2.27567
feoA	420.208	370.246	324.724	371.726	510.236	487.8	451.313	483.117	1.47439	1.73581	1.93165	1.71395
maeB	551.767	551.245	547.048	550.02	564.149	548.665	545.575	552.796	1.04538	0.99066	0.994622	1.01022
manY	1485.81	1439.35	1406.29	1443.82	1200.46	1182.75	1171.03	1184.75	0.652784	0.675228	0.693412	0.673808
ndk	1176.91	1147.66	1140.66	1155.08	925.903	906.69	904.044	912.212	0.618938	0.624155	0.62815	0.623747
pepN	748.759	677.558	644.54	690.286	709.046	671.478	649.257	676.594	0.896735	0.982132	1.01469	0.96452
tktB (not used)	212.262	193.909	166.925	191.032	388.074	373.945	359.889	373.969	3.3426	3.71892	4.64834	3.90329
ybjQ	138.748	128.166	183.044	149.986	204.104	180.753	259.334	214.73	2.16395	1.98897	2.00728	2.0534
ydhL	267.692	239.718	245.859	251.09	494.965	442.76	445.853	461.193	3.41883	3.41142	3.28861	3.37296
20min
Gene	Mean				STD				CV2
	Replicate 1	Replicate 2	Replicate 3	Average	Replicate 1	Replicate 2	Replicate 3	Average	Replicate 1	Replicate 2	Replicate 3	Average
aldA	3681.09	3728.86	3685.31	3698.42	2556	2540.19	2524.84	2540.34	0.482135	0.464066	0.469373	0.471858
elaB	4021.55	3902.99	3896.22	3940.25	6264.84	6190.6	6206.21	6220.55	2.42679	2.51577	2.53726	2.49327
feoA	267.684	335.788	300.886	301.453	395.717	441.065	413.628	416.803	2.18537	1.72535	1.8898	1.9335
maeB	545.629	538.87	517.106	533.868	552.401	548.784	533.625	544.937	1.02498	1.03713	1.06491	1.04234
manY	1349.32	1306.99	1315.8	1324.04	1120.1	1093.13	1100.08	1104.44	0.689104	0.69952	0.698978	0.695867
ndk	1188.22	1193.64	1178.49	1186.78	921.318	906.569	916.81	914.899	0.60121	0.57684	0.60521	0.59442
pepN	706.062	630.777	661.186	666.008	669.131	631.168	648.972	649.757	0.898124	1.00124	0.963396	0.954254
tktB (not used)	266.304	220.862	212.931	233.366	432.291	395.78	384.425	404.165	2.63511	3.21119	3.25946	3.03525
ybjQ	161.378	103.956	87.0328	117.456	239.952	181.783	170.007	197.247	2.21085	3.05777	3.81565	3.02809
ydhL	208.091	230.309	216.598	218.333	401.774	417.136	401.256	406.722	3.72782	3.28044	3.4319	3.48005
40min
Gene	Mean				STD				CV2
	Replicate 1	Replicate 2	Replicate 3	Average	Replicate 1	Replicate 2	Replicate 3	Average	Replicate 1	Replicate 2	Replicate 3	Average
aldA	3595.11	3399.88	3451.49	3482.16	2353.46	2278.02	2318.03	2316.5	0.428538	0.448937	0.451049	0.442841
elaB	3803.38	3576.35	3564.89	3648.21	6102.48	5950.83	5919.41	5990.91	2.57438	2.7687	2.75717	2.70008
feoA	328.991	305.567	277.456	304.005	450.62	415.17	404.686	423.492	1.87609	1.84603	2.12739	1.94984
maeB	454.299	442.224	428.547	441.69	511.555	503.117	485.129	499.934	1.26795	1.29435	1.2815	1.28127
manY	1347.2	1318.51	1308.97	1324.89	1075.14	1055.6	1046.51	1059.08	0.636895	0.640967	0.639179	0.639014
ndk	1231.08	1184.38	1217.59	1211.01	918.632	933.842	913.32	921.931	0.556817	0.62168	0.562658	0.580385
pepN	758.25	765.593	786.182	770.008	690.051	687.527	695.588	691.056	0.828204	0.806462	0.782814	0.805827
tktB (not used)	202.281	163.286	152.887	172.818	389.301	361.863	356.464	369.209	3.70393	4.91125	5.43617	4.68378
ybjQ	249.861	203.788	217.74	223.796	371.647	308.722	329.441	336.603	2.2124	2.29498	2.28918	2.26552
ydhL	195.277	203.994	199.25	199.507	401.903	409.789	396.898	402.863	4.23583	4.03538	3.96789	4.0797
60min
Gene	Mean				STD				CV2
	Replicate 1	Replicate 2	Replicate 3	Average	Replicate 1	Replicate 2	Replicate 3	Average	Replicate 1	Replicate 2	Replicate 3	Average
aldA	3404.07	3303.56	3271.64	3326.43	2214.08	2191.75	2164.33	2190.05	0.423047	0.440166	0.437636	0.433616
elaB	3219.45	3209.68	3151.58	3193.57	5592.96	5599.61	5570.57	5587.71	3.018	3.04364	3.12424	3.06196
feoA	330.54	285.272	280.42	298.744	438.719	407.806	409.158	418.561	1.76167	2.04357	2.12894	1.97806
maeB	362.691	334.976	343.063	346.91	486.427	460.638	461.875	469.646	1.79871	1.891	1.81259	1.8341
manY	1312.19	1281.65	1301.17	1298.34	1037.03	1023.61	1024.03	1028.22	0.624584	0.637858	0.619385	0.627276
ndk	1179.39	1167.13	1162.28	1169.6	925.898	922.648	917.34	921.962	0.616323	0.624928	0.622935	0.621395
pepN	922.554	887.747	907.658	905.986	758.395	741.703	750.773	750.29	0.675783	0.698042	0.684184	0.686003
tktB (not used)	120.462	98.7286	83.6101	100.933	369.77	350.405	340.622	353.599	9.42247	12.5966	16.5969	12.872
ybjQ	233.941	213.367	187.148	211.485	407.836	366.991	355.393	376.74	3.03918	2.95839	3.60619	3.20125
ydhL	164.41	152.266	171.143	162.607	398.392	377.593	399.372	391.786	5.87173	6.14949	5.44545	5.82222
80min
Gene	Mean				STD				CV2
	Replicate 1	Replicate 2	Replicate 3	Average	Replicate 1	Replicate 2	Replicate 3	Average	Replicate 1	Replicate 2	Replicate 3	Average
aldA	3271.49	3190.89	3218.39	3226.92	2123.04	2094.44	2108.4	2108.63	0.421138	0.430838	0.429169	0.427048
elaB	3232.86	3258.55	3026.52	3172.64	5559.95	5671.56	5365.59	5532.37	2.95779	3.0294	3.14302	3.0434
feoA	354.239	339.14	343.002	345.46	454.604	443.933	440.515	446.351	1.64693	1.71347	1.64941	1.66994
maeB	313.738	261.423	249.6	274.92	461.554	417.704	397.374	425.544	2.16427	2.55298	2.5346	2.41728
manY	1353.62	1350.48	1346.72	1350.27	1040.64	1051.58	1058.06	1050.09	0.591026	0.60633	0.617253	0.60487
ndk	1117.93	1090.85	1137.77	1115.52	910.21	907.055	903.938	907.068	0.662912	0.691412	0.631197	0.66184
pepN	1081.76	1085.85	1117.94	1095.18	846.133	858.849	860.304	855.095	0.611806	0.625602	0.592197	0.609868
tktB (not used)	72.535	53.2546	43.4982	56.4293	302.948	289.615	296.924	296.496	17.4438	29.5753	46.5959	31.205
ybjQ	200.73	176.278	188.953	188.654	408.265	371.908	382.207	387.46	4.13676	4.45115	4.09157	4.22649
ydhL	157.182	130.713	138.098	141.998	372.241	371.994	375.683	373.306	5.60847	8.0991	7.40062	7.03607
100min
Gene	Mean				STD				CV2
	Replicate 1	Replicate 2	Replicate 3	Average	Replicate 1	Replicate 2	Replicate 3	Average	Replicate 1	Replicate 2	Replicate 3	Average
aldA	3128.64	3119.54	3142.92	3130.36	2012.11	2014.32	2008.25	2011.56	0.413614	0.416944	0.40829	0.412949
elaB	3129.04	3031.69	2946.34	3035.69	5469.97	5414.69	5318.67	5401.11	3.05596	3.1899	3.25867	3.16818
feoA	335.967	321.662	337.959	331.863	459.546	461.965	464.636	462.049	1.87096	2.06262	1.89016	1.94125
maeB	206.389	185.576	170.314	187.426	421.149	410.345	404.822	412.106	4.1639	4.88938	5.64972	4.901
manY	1304.48	1337.38	1346.26	1329.37	1063.71	1083.51	1075.62	1074.28	0.664932	0.656379	0.638353	0.653221
ndk	922.4	955.551	947.465	941.805	867.588	857.135	874.207	866.31	0.884683	0.804621	0.851338	0.846881
pepN	1163.47	1163.87	1179.46	1168.93	961.702	955.605	961.532	959.613	0.68323	0.674143	0.6646	0.673991
tktB (not used)	-91.8995	-90.9985	-102.193	-95.0303
ybjQ	161.626	167.732	114.448	147.935	436.041	446.905	416.16	433.036	7.27837	7.09905	13.2221	9.19985
ydhL	63.1181	34.4685	60.7544	52.7803	331.215	309.094	324.878	321.729	27.5368	80.4147	28.5946	45.5154
120min
Gene	Mean				STD				CV2
	Replicate 1	Replicate 2	Replicate 3	Average	Replicate 1	Replicate 2	Replicate 3	Average	Replicate 1	Replicate 2	Replicate 3	Average
aldA	3201.57	3155.2	3203.47	3186.75	2043.58	2044.01	2017.39	2035	0.407433	0.419675	0.396589	0.407899
elaB	2966.53	2910.35	2961.1	2946	5188.81	5134.52	5183.44	5168.92	3.05941	3.11248	3.06428	3.07873
feoA	483.384	454.251	445.108	460.914	617.061	605.924	589.796	604.26	1.62957	1.77928	1.75579	1.72155
maeB	182.584	124.721	161.005	156.103	424.242	336.022	386.687	382.317	5.39885	7.25873	5.76824	6.14194
manY	1215.87	1246.32	1262.8	1241.66	1041.58	1060.54	1071.07	1057.73	0.733855	0.724089	0.719392	0.725779
ndk	752.902	724.107	753.046	743.352	789.492	810.275	811.641	803.803	1.09956	1.25216	1.16167	1.17113
pepN	1204.18	1193.73	1215.85	1204.59	1035.76	1042.61	1053.14	1043.84	0.739835	0.762834	0.750265	0.750978
tktB (not used)	-176.038	-187.79	-195.437	-186.422
ybjQ	114.886	63.5477	86.5872	88.3402	429.589	380.81	431.81	414.07	13.9822	35.91	24.8702	24.9208
ydhL	53.7721	46.0892	30.7195	43.527	335.66	319.342	310.477	321.826	38.9658	48.008	102.148	63.0407
140min
Gene	Mean				STD				CV2
	Replicate 1	Replicate 2	Replicate 3	Average	Replicate 1	Replicate 2	Replicate 3	Average	Replicate 1	Replicate 2	Replicate 3	Average
aldA	3360.36	3268.91	3270.85	3300.04	2115.71	2100.61	2097.06	2104.46	0.396405	0.412938	0.411054	0.406799
elaB	2878.46	2801.01	2623.7	2767.72	5058.66	5004.02	4806.91	4956.53	3.08852	3.1916	3.35663	3.21225
feoA	501.162	492.898	492.157	495.406	645.886	634.091	649.085	643.02	1.66094	1.65497	1.73939	1.6851
maeB	81.0824	51.2272	51.4603	61.2566	185.023	188.327	156.58	176.643	5.20712	13.5152	9.25825	9.32686
manY	1115.11	1105.6	1121.96	1114.22	1008.2	1003.6	1011.84	1007.88	0.817443	0.823983	0.813335	0.818254
ndk	614.176	610.048	632.869	619.031	712.575	708.286	717.908	712.923	1.34609	1.348	1.2868	1.32696
pepN	1193.55	1161.05	1183.51	1179.37	1035.24	1046.68	1059.73	1047.22	0.752324	0.812696	0.801754	0.788925
tktB (not used)	-286.87	-292.042	-291.623	-290.178
ybjQ	37.83	32.9388	43.5305	38.0998	289.364	334.051		311.707	52.1908	77.1742	58.8895	62.7515
ydhL	46.8799	32.9082	39.5172	39.7684	223.354	262.712		243.033	26.764	46.0656	44.1965	39.0087
