# Supplementary material for: Alteration of DNA supercoiling serves as a trigger of short-term cold shock repressed genes of E. coli
Source: Nucleic Acids Res. 2022 Aug 3;50(15):8512–28. doi: 10.1093/nar/gkac643 (PMC9410904; doi:10.1093/nar/gkac643)
Supplement: gkac643_Supplemental_Files [file gkac643_supplemental_files.zip › Supplementary File X2.xlsx]

## Sheet: Repressed Genes (381)
Version: RegulonDB 10.5
Analyzed List: TF - gene interactions
List name: Input and Output numbers of the repressed genes
Example reading:	adhE has 5 input genes and has 0 outputs (i.e. it is not an input for any gene)
Gene	No. Inputs	No. Outputs
'abpA'	[]	[]
'abrB'	[]	[]
'adhE'	5	[]
'aegA'	[]	[]
'aes'	[]	[]
'agp'	1	[]
'ahr'	[]	[]
'aldA'	7	[]
'aldB'	2	[]
'anmK'	[]	[]
'ansB'	3	[]
'araF'	2	[]
'asd'	[]	[]
'aspA'	3	[]
'atl'	[]	[]
'atoC'	[]	4
'atoS'	[]	[]
'basR'	[]	13
'bfr'	[]	[]
'blr'	[]	[]
'bolA'	2	2
'bssR'	[]	[]
'btuE'	[]	[]
'cbpA'	1	[]
'cbpM'	1	[]
'ccmA'	6	[]
'ccp'	2	[]
'clpA'	[]	[]
'copA'	1	[]
'cpdB'	1	[]
'csrC'	2	[]
'cstA'	1	[]
'cueO'	1	[]
'curA'	[]	[]
'cyoA'	10	[]
'cyoB'	10	[]
'cyoC'	10	[]
'cyoD'	10	[]
'cysK'	1	[]
'dacC'	1	[]
'dadA'	2	[]
'dctA'	3	[]
'dcuB'	4	[]
'dcuC'	2	[]
'dhaL'	1	[]
'dkgA'	1	[]
'dld'	[]	[]
'dmsA'	6	[]
'dppA'	3	[]
'dps'	6	[]
'dtd'	[]	[]
'dtpB'	[]	[]
'elaA'	[]	[]
'elaB'	[]	[]
'elyC'	[]	[]
'epd'	2	[]
'fadE'	2	[]
'fbaB'	1	[]
'fdhF'	4	[]
'feoA'	3	[]
'fetA'	[]	[]
'fimA'	4	[]
'fimB'	6	[]
'folE'	1	[]
'fpr'	2	[]
'frdA'	3	[]
'frsA'	[]	[]
'fruB'	1	[]
'fsaA'	[]	[]
'ftnA'	2	[]
'ftnB'	1	[]
'fumA'	3	[]
'fumB'	7	[]
'gabD'	4	[]
'gabT'	4	[]
'garD'	1	[]
'garK'	4	[]
'garL'	4	[]
'garP'	4	[]
'garR'	4	[]
'gatA'	2	[]
'gatB'	2	[]
'gatD'	2	[]
'gatY'	2	[]
'gatZ'	2	[]
'gcvH'	5	[]
'gcvP'	5	[]
'gcvT'	5	[]
'ghoS'	[]	[]
'ghoT'	[]	[]
'ghrA'	[]	[]
'glcB'	5	[]
'glcF'	5	[]
'glcG'	5	[]
'gldA'	[]	[]
'glgA'	2	[]
'glgB'	1	[]
'glgC'	2	[]
'glgX'	1	[]
'glk'	1	[]
'glnG'	2	48
'glnL'	3	[]
'glpA'	6	[]
'glpB'	6	[]
'glpC'	6	[]
'glpD'	2	[]
'glpK'	1	[]
'glpQ'	5	[]
'glpT'	5	[]
'gntR'	[]	12
'gpmM'	1	[]
'gpr'	[]	[]
'grxB'	[]	[]
'gsiA'	[]	[]
'gsiB'	[]	[]
'gstA'	[]	[]
'gutQ'	4	[]
'hchA'	1	[]
'hcp'	5	[]
'hcr'	5	[]
'hdeB'	10	[]
'hdhA'	[]	[]
'helD'	[]	[]
'hipA'	3	4
'hipB'	3	5
'hybA'	2	[]
'hybC'	2	[]
'hybO'	2	[]
'hycI'	5	[]
'hypA'	4	[]
'hypB'	5	[]
'hypC'	5	[]
'hypD'	5	[]
'iaaA'	[]	[]
'icd'	2	[]
'iraP'	1	[]
'ivy'	[]	[]
'katE'	2	[]
'katG'	3	[]
'kbp'	1	[]
'lacA'	3	[]
'lacZ'	3	[]
'lgoR'	3	[]
'lhgD'	[]	[]
'lrhA'	[]	4
'lsrA'	2	[]
'lsrR'	1	8
'lysA'	2	[]
'lysU'	1	[]
'lyxK'	4	[]
'maeB'	[]	[]
'manA'	1	[]
'manX'	4	[]
'manY'	4	[]
'manZ'	4	[]
'mdh'	5	[]
'menD'	[]	[]
'metE'	2	[]
'metH'	2	[]
'mglA'	6	[]
'mglB'	5	[]
'mglC'	6	[]
'mnaT'	[]	[]
'mocA'	[]	[]
'mrr'	[]	[]
'msrA'	1	[]
'msrB'	[]	[]
'mtlA'	3	[]
'mtlD'	3	[]
'mug'	[]	[]
'nadE'	[]	[]
'nagA'	3	[]
'nagB'	2	[]
'nagE'	2	[]
'nanA'	3	[]
'nanC'	3	[]
'nanE'	3	[]
'nanK'	3	[]
'nanM'	3	[]
'nanT'	3	[]
'napB'	7	[]
'napC'	7	[]
'napD'	7	[]
'napF'	7	[]
'narG'	6	[]
'narH'	6	[]
'narI'	6	[]
'narJ'	6	[]
'narK'	5	[]
'narL'	2	123
'narX'	2	[]
'ndk'	[]	[]
'nei'	[]	[]
'nikA'	3	[]
'nirB'	9	[]
'nirC'	9	[]
'nirD'	9	[]
'nlpA'	1	[]
'norR'	1	2
'nrfB'	9	[]
'nrfC'	9	[]
'nrfD'	9	[]
'nudK'	[]	[]
'nuoB'	6	[]
'nuoC'	6	[]
'nuoE'	6	[]
'nuoF'	6	[]
'nuoG'	6	[]
'nuoH'	6	[]
'nuoI'	6	[]
'ogrK'	[]	[]
'osmB'	1	[]
'osmC'	4	[]
'osmE'	3	[]
'osmY'	6	[]
'paaH'	5	[]
'patZ'	1	[]
'pck'	2	[]
'pdxI'	[]	[]
'pepE'	[]	[]
'pepN'	[]	[]
'pepQ'	[]	[]
'pepT'	1	[]
'pfkA'	1	[]
'pfkB'	[]	[]
'pgk'	2	[]
'pntA'	[]	[]
'pntB'	[]	[]
'poxB'	8	[]
'ppnN'	[]	[]
'ppsR'	[]	[]
'pptA'	[]	[]
'preT'	1	[]
'pspE'	3	[]
'psuG'	[]	[]
'ptsH'	4	[]
'putA'	2	1
'putP'	2	[]
'pxpA'	[]	[]
'pxpB'	[]	[]
'pxpC'	[]	[]
'qorA'	[]	[]
'qorB'	[]	[]
'raiA'	1	[]
'ravA'	1	[]
'relE'	1	2
'ribC'	[]	[]
'rmf'	1	[]
'rraA'	[]	[]
'sad'	[]	[]
'sbcB'	[]	[]
'selA'	[]	[]
'selB'	[]	[]
'sodB'	4	[]
'sodC'	[]	[]
'sohB'	1	[]
'srlA'	4	[]
'srlB'	4	[]
'srlD'	4	[]
'srlE'	4	[]
'srlR'	3	6
'sucB'	6	[]
'sucC'	6	[]
'sucD'	6	[]
'talA'	1	[]
'tas'	[]	[]
'tatA'	[]	[]
'tatB'	[]	[]
'tcyJ'	9	[]
'tktB'	1	[]
'tnaA'	2	[]
'tnaB'	2	[]
'tnaC'	2	[]
'tpiA'	1	[]
'ubiT'	[]	[]
'ubiU'	[]	[]
'ugpC'	2	[]
'ugpE'	2	[]
'ugpQ'	2	[]
'ulaD'	4	[]
'ulaG'	3	[]
'ulaR'	[]	7
'ushA'	[]	[]
'uspA'	3	[]
'uspC'	[]	[]
'uspD'	[]	[]
'uspF'	[]	[]
'uspG'	[]	[]
'uxaB'	2	[]
'viaA'	1	[]
'wrbA'	1	[]
'xdhB'	1	[]
'yaeH'	[]	[]
'yaeP'	1	[]
'yahK'	[]	[]
'yahO'	[]	[]
'ybeL'	[]	[]
'ybfA'	[]	[]
'ybgA'	[]	[]
'ybhL'	1	[]
'ybjP'	[]	[]
'ybjQ'	[]	[]
'ycaC'	[]	[]
'ycbJ'	[]	[]
'yccJ'	1	[]
'ycfP'	[]	[]
'ychH'	1	[]
'yciI'	[]	[]
'ydcF'	[]	[]
'ydcH'	[]	[]
'ydcL'	[]	[]
'ydeN'	2	[]
'ydfG'	[]	[]
'ydgA'	[]	[]
'ydhF'	[]	[]
'ydhL'	[]	[]
'ydhQ'	[]	[]
'ydiP'	[]	[]
'ydjY'	[]	[]
'ydjZ'	[]	[]
'yeaO'	[]	[]
'yeaQ'	[]	[]
'yeaR'	4	[]
'yecH'	[]	[]
'yedE'	[]	[]
'yedF'	[]	[]
'yeeX'	[]	[]
'yehC'	[]	[]
'yehD'	[]	[]
'yehY'	[]	[]
'yfbS'	[]	[]
'yfeX'	[]	[]
'yffB'	[]	[]
'ygcN'	[]	[]
'yghU'	[]	[]
'ygiS'	[]	[]
'ygiW'	[]	[]
'ygjR'	[]	[]
'yhbS'	1	[]
'yhcC'	[]	[]
'yhdH'	[]	[]
'yhhJ'	[]	[]
'yhhN'	[]	[]
'yhhX'	[]	[]
'yhhY'	1	[]
'yibL'	[]	[]
'yibT'	[]	[]
'yicH'	[]	[]
'yihD'	[]	[]
'yiiS'	[]	[]
'yjbB'	[]	[]
'yjbQ'	[]	[]
'yjbR'	[]	[]
'yjhB'	1	[]
'yjhC'	1	[]
'yjhU'	[]	[]
'yjjB'	[]	[]
'yjjI'	[]	[]
'ykgE'	[]	[]
'ymfI'	[]	[]
'ynfK'	2	[]
'yniA'	[]	[]
'ynjA'	[]	[]
'ynjB'	[]	[]
'ynjD'	[]	[]
'ynjE'	[]	[]
'yqeB'	[]	[]
'yqeC'	[]	[]
'yqfA'	[]	[]
'yqgA'	[]	[]
'yqjC'	[]	[]
'yqjD'	[]	[]
'yqjE'	[]	[]
'yqjK'	[]	[]
'ysaA'	[]	[]
'ytfB'	[]	[]
'ytfJ'	[]	[]
'ytjA'	[]	[]
'zitB'	[]	[]
'zntB'	[]	[]
'zraS'	2	[]

## Sheet: Input Genes
Version: RegulonDB 10.5
Analyzed List: TF - gene interactions
List name: Input genes of the repressed genes
Gene	No. Inputs	Input genes
'adhe'	5	'fnr'	'cra'	'fis'	'narl'	'lrp'
'agp'	1	'crp'
'alda'	7	'mara'	'soxs'	'arca'	'fnr'	'dnaa'	'crp'	'rob'
'aldb'	2	'crp'	'fis'
'ansb'	3	'fnr'	'crp'	'fis'
'araf'	2	'arac'	'crp'
'aspa'	3	'fnr'	'crp'	'narl'
'bola'	2	'ompr'	'hns'
'cbpa'	1	'fis'
'cbpm'	1	'fis'
'ccma'	6	'flhc'	'flhd'	'fnr'	'narl'	'mode'	'narp'
'ccp'	2	'fnr'	'oxyr'
'copa'	1	'cuer'
'cpdb'	1	'crp'
'csrc'	2	'crp'	'uvry'
'csta'	1	'crp'
'cueo'	1	'cuer'
'cyoa'	10	'arca'	'fnr'	'gade'	'cra'	'crp'	'pdhr'	'fis'	'fur'	'cusr'	'hprr'
'cyob'	10	'arca'	'fnr'	'gade'	'cra'	'crp'	'pdhr'	'fis'	'fur'	'cusr'	'hprr'
'cyoc'	10	'arca'	'fnr'	'gade'	'cra'	'crp'	'pdhr'	'fis'	'fur'	'cusr'	'hprr'
'cyod'	10	'arca'	'fnr'	'gade'	'cra'	'crp'	'pdhr'	'fis'	'fur'	'cusr'	'hprr'
'cysk'	1	'cysb'
'dacc'	1	'bola'
'dada'	2	'crp'	'lrp'
'dcta'	3	'arca'	'crp'	'dcur'
'dcub'	4	'fnr'	'crp'	'dcur'	'narl'
'dcuc'	2	'arca'	'fnr'
'dhal'	1	'dhar'
'dkga'	1	'yqhc'
'dmsa'	6	'fnr'	'fis'	'narl'	'ihfa'	'ihfb'	'mode'
'dppa'	3	'fnr'	'ihfa'	'ihfb'
'dps'	6	'fis'	'oxyr'	'hns'	'ihfa'	'ihfb'	'mntr'
'epd'	2	'cra'	'crp'
'fade'	2	'arca'	'fadr'
'fbab'	1	'cra'
'fdhf'	4	'fnr'	'fhla'	'narl'	'narp'
'feoa'	3	'fnr'	'fur'	'nagc'
'fima'	4	'hns'	'lrp'	'ihfa'	'ihfb'
'fimb'	6	'basr'	'nagc'	'hns'	'ihfa'	'ihfb'	'nanr'
'fole'	1	'metj'
'fpr'	2	'mara'	'soxs'
'frda'	3	'fnr'	'dcur'	'narl'
'frub'	1	'cra'
'ftna'	2	'fur'	'hns'
'ftnb'	1	'cpxr'
'fuma'	3	'arca'	'fnr'	'crp'
'fumb'	7	'arca'	'fnr'	'crp'	'dcur'	'fis'	'fur'	'narl'
'gabd'	4	'crp'	'hns'	'nac'	'lrp'
'gabt'	4	'crp'	'hns'	'nac'	'lrp'
'gard'	1	'cdar'
'gark'	4	'fnr'	'cdar'	'fur'	'hns'
'garl'	4	'fnr'	'cdar'	'fur'	'hns'
'garp'	4	'fnr'	'cdar'	'fur'	'hns'
'garr'	4	'fnr'	'cdar'	'fur'	'hns'
'gata'	2	'arca'	'crp'
'gatb'	2	'arca'	'crp'
'gatd'	2	'arca'	'crp'
'gaty'	2	'arca'	'crp'
'gatz'	2	'arca'	'crp'
'gcvh'	5	'fnr'	'crp'	'purr'	'lrp'	'gcva'
'gcvp'	5	'fnr'	'crp'	'purr'	'lrp'	'gcva'
'gcvt'	5	'fnr'	'crp'	'purr'	'lrp'	'gcva'
'glcb'	5	'arca'	'glcc'	'pdhr'	'ihfa'	'ihfb'
'glcf'	5	'arca'	'glcc'	'pdhr'	'ihfa'	'ihfb'
'glcg'	5	'arca'	'glcc'	'pdhr'	'ihfa'	'ihfb'
'glga'	2	'crp'	'phop'
'glgb'	1	'phop'
'glgc'	2	'crp'	'phop'
'glgx'	1	'phop'
'glk'	1	'cra'
'glng'	2	'crp'	'fis'
'glnl'	3	'crp'	'fis'	'glng'
'glpa'	6	'flhc'	'flhd'	'arca'	'fnr'	'crp'	'fis'
'glpb'	6	'flhc'	'flhd'	'arca'	'fnr'	'crp'	'fis'
'glpc'	6	'flhc'	'flhd'	'arca'	'fnr'	'crp'	'fis'
'glpd'	2	'arca'	'crp'
'glpk'	1	'crp'
'glpq'	5	'fnr'	'crp'	'fis'	'ihfa'	'ihfb'
'glpt'	5	'fnr'	'crp'	'fis'	'ihfa'	'ihfb'
'gpmm'	1	'cra'
'gutq'	4	'crp'	'gutm'	'srlr'	'hns'
'hcha'	1	'hns'
'hcp'	5	'fnr'	'oxyr'	'narl'	'narp'	'nsrr'
'hcr'	5	'fnr'	'oxyr'	'narl'	'narp'	'nsrr'
'hdeb'	10	'mara'	'gadx'	'gade'	'fliz'	'hns'	'gadw'	'lrp'	'rcsb'	'phop'	'torr'
'hipa'	3	'hipb'	'ihfa'	'ihfb'
'hipb'	3	'hipa'	'ihfa'	'ihfb'
'hyba'	2	'arca'	'narl'
'hybc'	2	'arca'	'narl'
'hybo'	2	'arca'	'narl'
'hyci'	5	'fhla'	'ihfa'	'ihfb'	'mode'	'nsrr'
'hypa'	4	'fhla'	'ihfa'	'ihfb'	'nsrr'
'hypb'	5	'fnr'	'fhla'	'ihfa'	'ihfb'	'nsrr'
'hypc'	5	'fnr'	'fhla'	'ihfa'	'ihfb'	'nsrr'
'hypd'	5	'fnr'	'fhla'	'ihfa'	'ihfb'	'nsrr'
'icd'	2	'arca'	'cra'
'irap'	1	'csgd'
'kate'	2	'fis'	'fur'
'katg'	3	'fnr'	'fur'	'oxyr'
'kbp'	1	'cpxr'
'laca'	3	'crp'	'laci'	'hns'
'lacz'	3	'crp'	'laci'	'hns'
'lgor'	3	'crp'	'exur'	'uxur'
'lsra'	2	'crp'	'lsrr'
'lsrr'	1	'crp'
'lysa'	2	'argp'	'lysr'
'lysu'	1	'lrp'
'lyxk'	4	'crp'	'yiaj'	'ihfa'	'ihfb'
'mana'	1	'crp'
'manx'	4	'cra'	'crp'	'mlc'	'nagc'
'many'	4	'cra'	'crp'	'mlc'	'nagc'
'manz'	4	'cra'	'crp'	'mlc'	'nagc'
'mdh'	5	'flhc'	'flhd'	'arca'	'dpia'	'crp'
'mete'	2	'metj'	'metr'
'meth'	2	'fur'	'metr'
'mgla'	6	'flhc'	'flhd'	'crp'	'fis'	'gals'	'galr'
'mglb'	5	'flhc'	'flhd'	'crp'	'gals'	'galr'
'mglc'	6	'flhc'	'flhd'	'crp'	'fis'	'gals'	'galr'
'msra'	1	'fis'
'mtla'	3	'cra'	'crp'	'fis'
'mtld'	3	'cra'	'crp'	'fis'
'naga'	3	'crp'	'nagc'	'phop'
'nagb'	2	'crp'	'nagc'
'nage'	2	'crp'	'nagc'
'nana'	3	'crp'	'fis'	'nanr'
'nanc'	3	'crp'	'nagc'	'nanr'
'nane'	3	'crp'	'fis'	'nanr'
'nank'	3	'crp'	'fis'	'nanr'
'nanm'	3	'crp'	'nagc'	'nanr'
'nant'	3	'crp'	'fis'	'nanr'
'napb'	7	'flhc'	'flhd'	'fnr'	'narl'	'iscr'	'mode'	'narp'
'napc'	7	'flhc'	'flhd'	'fnr'	'narl'	'iscr'	'mode'	'narp'
'napd'	7	'flhc'	'flhd'	'fnr'	'narl'	'iscr'	'mode'	'narp'
'napf'	7	'flhc'	'flhd'	'fnr'	'narl'	'iscr'	'mode'	'narp'
'narg'	6	'fnr'	'fis'	'narl'	'ihfa'	'ihfb'	'rsta'
'narh'	6	'fnr'	'fis'	'narl'	'ihfa'	'ihfb'	'rsta'
'nari'	6	'fnr'	'fis'	'narl'	'ihfa'	'ihfb'	'rsta'
'narj'	6	'fnr'	'fis'	'narl'	'ihfa'	'ihfb'	'rsta'
'nark'	5	'fnr'	'fis'	'narl'	'ihfa'	'ihfb'
'narl'	2	'fnr'	'mode'
'narx'	2	'fnr'	'mode'
'nika'	3	'fnr'	'narl'	'nikr'
'nirb'	9	'fnr'	'cra'	'crp'	'fis'	'hns'	'narl'	'ihfa'	'ihfb'	'narp'
'nirc'	9	'fnr'	'cra'	'crp'	'fis'	'hns'	'narl'	'ihfa'	'ihfb'	'narp'
'nird'	9	'fnr'	'cra'	'crp'	'fis'	'hns'	'narl'	'ihfa'	'ihfb'	'narp'
'nlpa'	1	'csgd'
'norr'	1	'nsrr'
'nrfb'	9	'flhc'	'flhd'	'fnr'	'fis'	'narl'	'ihfa'	'ihfb'	'narp'	'nsrr'
'nrfc'	9	'flhc'	'flhd'	'fnr'	'fis'	'narl'	'ihfa'	'ihfb'	'narp'	'nsrr'
'nrfd'	9	'flhc'	'flhd'	'fnr'	'fis'	'narl'	'ihfa'	'ihfb'	'narp'	'nsrr'
'nuob'	6	'arca'	'fnr'	'fis'	'narl'	'ihfa'	'ihfb'
'nuoc'	6	'arca'	'fnr'	'fis'	'narl'	'ihfa'	'ihfb'
'nuoe'	6	'arca'	'fnr'	'fis'	'narl'	'ihfa'	'ihfb'
'nuof'	6	'arca'	'fnr'	'fis'	'narl'	'ihfa'	'ihfb'
'nuog'	6	'arca'	'fnr'	'fis'	'narl'	'ihfa'	'ihfb'
'nuoh'	6	'arca'	'fnr'	'fis'	'narl'	'ihfa'	'ihfb'
'nuoi'	6	'arca'	'fnr'	'fis'	'narl'	'ihfa'	'ihfb'
'osmb'	1	'rcsb'
'osmc'	4	'hns'	'lrp'	'nhar'	'rcsb'
'osme'	3	'fis'	'ihfa'	'ihfb'
'osmy'	6	'crp'	'fis'	'fliz'	'lrp'	'ihfa'	'ihfb'
'paah'	5	'crp'	'ihfa'	'ihfb'	'paax'	'slya'
'patz'	1	'crp'
'pck'	2	'cra'	'crp'
'pept'	1	'fnr'
'pfka'	1	'cra'
'pgk'	2	'cra'	'crp'
'poxb'	8	'mara'	'soxs'	'fnr'	'cra'	'oxyr'	'narl'	'narp'	'nsrr'
'pret'	1	'crp'
'pspe'	3	'ihfa'	'ihfb'	'pspf'
'ptsh'	4	'cra'	'crp'	'mlc'	'nagc'
'puta'	2	'mara'	'basr'
'putp'	2	'puta'	'crp'
'raia'	1	'crp'
'rava'	1	'fnr'
'rele'	1	'relb'
'rmf'	1	'crp'
'sodb'	4	'crp'	'ihfa'	'ihfb'	'nsrr'
'sohb'	1	'crp'
'srla'	4	'crp'	'gutm'	'srlr'	'hns'
'srlb'	4	'crp'	'gutm'	'srlr'	'hns'
'srld'	4	'crp'	'gutm'	'srlr'	'hns'
'srle'	4	'crp'	'gutm'	'srlr'	'hns'
'srlr'	3	'crp'	'gutm'	'hns'
'sucb'	6	'arca'	'fnr'	'crp'	'fur'	'ihfa'	'ihfb'
'succ'	6	'arca'	'fnr'	'crp'	'fur'	'ihfa'	'ihfb'
'sucd'	6	'arca'	'fnr'	'crp'	'fur'	'ihfa'	'ihfb'
'tala'	1	'creb'
'tcyj'	9	'flhc'	'flhd'	'csgd'	'hns'	'cysb'	'ihfa'	'ihfb'	'nsrr'	'sutr'
'tktb'	1	'phob'
'tnaa'	2	'crp'	'torr'
'tnab'	2	'crp'	'torr'
'tnac'	2	'crp'	'torr'
'tpia'	1	'cra'
'ugpc'	2	'crp'	'phob'
'ugpe'	2	'crp'	'phob'
'ugpq'	2	'crp'	'phob'
'ulad'	4	'crp'	'ihfa'	'ihfb'	'ular'
'ulag'	3	'ihfa'	'ihfb'	'ular'
'uspa'	3	'fadr'	'ihfa'	'ihfb'
'uxab'	2	'crp'	'exur'
'viaa'	1	'fnr'
'wrba'	1	'csgd'
'xdhb'	1	'fnr'
'yaep'	1	'crp'
'ybhl'	1	'yjjq'
'yccj'	1	'csgd'
'ychh'	1	'crp'
'yden'	2	'arac'	'nagc'
'year'	4	'fis'	'narl'	'narp'	'nsrr'
'yhbs'	1	'csgd'
'yhhy'	1	'fur'
'yjhb'	1	'nanr'
'yjhc'	1	'nanr'
'ynfk'	2	'crp'	'mlc'
'zras'	2	'crp'	'zrar'

## Sheet: Output Genes
Version: RegulonDB 10.5
Analyzed List: TF - gene interactions
List name: Output genes of the repressed genes
Gene	No. Outputs	Output genes
'atoc'	4	'atoa'	'atob'	'atod'	'atoe'
'basr'	13	'csgd'	'csge'	'csgf'	'csgg'	'cspi'	'dgka'	'fimb'	'hha'	'puta'	'qseb'	'qsec'	'tomb'	'yrbl'
'bola'	2	'ampc'	'dacc'
'glng'	48	'ruta'	'rutb'	'rutc'	'rutd'	'rute'	'rutf'	'rutg'	'asta'	'astb'	'astc'	'astd'	'aste'	'hisj'	'hism'	'hisp'	'hisq'	'cbl'	'rpoe'	'rsea'	'rseb'	'rsec'	'rsed'	'glna'	'glnl'	'rela'	'glnq'	'pata'	'amtb'	'glnk'	'nac'	'argt'	'ddpa'	'ddpb'	'ddpc'	'ddpd'	'ddpf'	'ddpx'	'glnh'	'glnp'	'potf'	'potg'	'poth'	'poti'	'yeag'	'yeah'	'yhdx'	'yhdy'	'yhdz'
'gntr'	12	'eda'	'edd'	'gntk'	'gntt'	'gntu'	'idnd'	'idnk'	'idno'	'idnr'	'idnt'	'nfua'	'yhgh'
'hipa'	4	'maze'	'mazf'	'rela'	'hipb'
'hipb'	5	'fadh'	'maze'	'mazf'	'rela'	'hipa'
'lrha'	4	'flhc'	'flhd'	'leuo'	'fime'
'lsrr'	8	'lsra'	'lsrb'	'lsrc'	'lsrd'	'lsrf'	'lsrg'	'lsrk'	'tam'
'narl'	123	'hyaa'	'hyab'	'hyac'	'hyad'	'hyae'	'hyaf'	'citc'	'cite'	'citf'	'citg'	'citx'	'cydc'	'cydd'	'dpia'	'dpib'	'foca'	'fumb'	'hyba'	'hybb'	'hybc'	'hybd'	'hybe'	'hybf'	'hybg'	'hybo'	'moea'	'moeb'	'nuoa'	'nuob'	'nuoc'	'nuoe'	'nuof'	'nuog'	'nuoh'	'nuoi'	'nuoj'	'nuok'	'nuol'	'nuom'	'nuon'	'ompw'	'pflb'	'ubia'	'ubic'	'caif'	'adhe'	'cysg'	'nirb'
'norr'	2	'norv'	'norw'
'puta'	1	'putp'
'rele'	2	'relb'	'hokd'
'srlr'	6	'gutm'	'gutq'	'srla'	'srlb'	'srld'	'srle'
'ular'	7	'ulaa'	'ulab'	'ulac'	'ulad'	'ulae'	'ulaf'	'ulag'
[truncated: 75 more columns]
